# Supplementary material for: Dimethyl 2-[22,24-dimethyl-23-oxo-8,11,14-trioxa-25-aza­tetra­cyclo­[19.3.1.02,7.015,20]penta­cosa-2,4,6,15(20),16,18-hexaen-25-yl]but-2-enedioate
Source: Acta Crystallogr Sect E Struct Rep Online. 2012 May 2;68(Pt 6):o1588–9. doi: 10.1107/S1600536812018867 (PMC3379201; doi:10.1107/S1600536812018867)
Supplement: Supplementary file 1 [file e-68-o1588-sup1.cif]

##############################################################################
#                                                                            #
# This CIF contains the data in a paper accepted for publication in          #
# Acta Crystallographica Section E. It conforms to the requirements of       #
# Notes for Authors for Acta Crystallographica Section E, and has been       #
# peer reviewed under the auspices of the IUCr Commission on Journals.       #
#                                                                            #
# Full details of the Crystallographic Information File format               #
# are given in the paper "The Crystallographic Information File (CIF):       #
# a New Standard Archive File for Crystallography" by S. R. Hall, F. H.      #
# Allen and I. D. Brown [Acta Cryst. (1991), A47, 655-685].                  #
#                                                                            #
# The current version of the core CIF dictionary is obtainable from          #
# ftp://ftp.iucr.org/pub/cif_core.dic.                                       #
#                                                                            #
# Software is freely available for graphical display of the structure(s)     #
# in this CIF. For information consult the CIF software page                 #
# http://www.iucr.org/resources/cif/software.                                #
#                                                                            #
# This file may be used for bona fide research purposes within the           #
# scientific community so long as proper attribution is given to the journal # 
# article from which it was obtained.                                        #
#                                                                            #
##############################################################################
data_global
_audit_creation_method     'from SHELXL97 CIF and IUCr SHELXL97-template'
_journal_date_recd_electronic     2012-04-24
_journal_date_accepted     2012-04-26
_journal_name_full     'Acta Crystallographica, Section E'
_journal_year     2012
_journal_volume     68
_journal_issue      6
_journal_page_first     o1588
_journal_page_last     o1589
_journal_paper_category     QO
_journal_paper_doi     10.1107/S1600536812018867
_journal_coeditor_code     CV5289
_publ_contact_author_name     'Le Tuan Anh'
_publ_contact_author_address
;
Department of Chemistry, Vietnam National University, 144 Xuan Thuy, Cau Giay,
Hanoi, Vietnam
;
_publ_contact_author_email     'vkh@xray.ineos.ac.ru'
_publ_contact_author_fax     '+7(499)1355085'
_publ_contact_author_phone     '+7(499)1359343'
_publ_section_title
;\
Dimethyl
2-(22,24-dimethyl-23-oxo-8,11,14-trioxa-25-azatetracyclo[19.3.1.0^2,7^.0^15,\
20^]pentacosa-2,4,6,15(20),16,18-hexaen-25-yl)but-2-enedioate
;
loop_
    _publ_author_name
    _publ_author_footnote
    _publ_author_address
    'Le Tuan Anh' .
;
Department of Chemistry, Vietnam National University, 144 Xuan Thuy, Cau Giay,
Hanoi, Vietnam
;
    'Truong Hong Hieu' .
;
Department of Chemistry, Vietnam National University, 144 Xuan Thuy, Cau Giay,
Hanoi, Vietnam
;
    'Anatoly T. Soldatenkov' .
;
Organic Chemistry Department, Russian Peoples Friendship University,
Miklukho-Maklaya St 6, Moscow 117198, Russian Federation
;
    'Nadezhda M. Kolyadina' .
;
Organic Chemistry Department, Russian Peoples Friendship University,
Miklukho-Maklaya St 6, Moscow 117198, Russian Federation
;
    'Victor N. Khrustalev' .
;
X-Ray Structural Centre,
A.N. Nesmeyanov Institute of Organoelement Compounds,
Russian Academy of Sciences,
28 Vavilov St, B-334, Moscow 119991, Russian Federation
;
data_I
_audit_creation_method     SHELXL-97
_chemical_name_systematic
;
Dimethyl 2-(22,24-dimethyl-23-oxo-8,11,14-trioxa-25-
azatetracyclo[19.3.1.0^2,7^.0^15,20^]pentacosa-2,4,6,15(20),16,18-
hexaen-25-yl)but-2-enedioate
;
_chemical_name_common     ?
_chemical_formula_moiety     'C29 H33 N O8'
_chemical_formula_sum     'C29 H33 N O8'
_chemical_formula_iupac     'C29 H33 N O8'
_chemical_formula_weight     523.56
_chemical_melting_point     ?
_symmetry_cell_setting     triclinic
_symmetry_space_group_name_H-M     'P -1'
_symmetry_space_group_name_Hall     '-P 1'
loop_
    _symmetry_equiv_pos_as_xyz
    'x, y, z'
    '-x, -y, -z'
_cell_length_a     8.8135(4)
_cell_length_b     8.9469(4)
_cell_length_c     18.3067(9)
_cell_angle_alpha     79.0770(10)
_cell_angle_beta     78.2180(10)
_cell_angle_gamma     69.8000(10)
_cell_volume     1315.05(11)
_cell_formula_units_Z     2
_cell_measurement_reflns_used     7696
_cell_measurement_theta_min     2.29
_cell_measurement_theta_max     32.60
_cell_measurement_temperature     100(2)
_exptl_crystal_description     prism
_exptl_crystal_colour     yellow
_exptl_crystal_size_max     0.30
_exptl_crystal_size_mid     0.25
_exptl_crystal_size_min     0.25
_exptl_crystal_density_diffrn     1.322
_exptl_crystal_density_meas     ?
_exptl_crystal_density_method     'not measured'
_exptl_crystal_F_000     556
_exptl_absorpt_coefficient_mu     0.096
_exptl_absorpt_correction_type     multi-scan
_exptl_absorpt_process_details     '(SADABS; Sheldrick, 2003)'
_exptl_absorpt_correction_T_min     0.972
_exptl_absorpt_correction_T_max     0.976
_exptl_special_details
;
;
_diffrn_ambient_temperature     100(2)
_diffrn_radiation_type     MoK\a
_diffrn_radiation_wavelength     0.71073
_diffrn_radiation_source     'fine-focus sealed tube'
_diffrn_radiation_monochromator     graphite
_diffrn_measurement_device_type     'Bruker APEXII CCD'
_diffrn_measurement_method     '\f and \w scans'
_diffrn_detector_area_resol_mean     ?
_diffrn_reflns_number     17255
_diffrn_reflns_av_R_equivalents     0.0241
_diffrn_reflns_av_sigmaI/netI     0.0316
_diffrn_reflns_theta_min     2.29
_diffrn_reflns_theta_max     30.00
_diffrn_reflns_theta_full     30.00
_diffrn_measured_fraction_theta_max     0.997
_diffrn_measured_fraction_theta_full     0.997
_diffrn_reflns_limit_h_min     -12
_diffrn_reflns_limit_h_max     12
_diffrn_reflns_limit_k_min     -12
_diffrn_reflns_limit_k_max     12
_diffrn_reflns_limit_l_min     -25
_diffrn_reflns_limit_l_max     25
_refine_special_details
;
Refinement of <i>F</i>^2^ against ALL reflections. The weighted <i>R</i>-factor
<i>wR</i> and goodness of fit <i>S</i> are based on <i>F</i>^2^, conventional
<i>R</i>-factors <i>R</i> are based on <i>F</i>, with <i>F</i> set to zero for
negative <i>F</i>^2^. The threshold expression of <i>F</i>^2^ >
\s(<i>F</i>^2^) is used only for calculating <i>R</i>-factors(gt) <i>etc</i>.
and is not relevant to the choice of reflections for refinement.
<i>R</i>-factors based on <i>F</i>^2^ are statistically about twice as large
as those based on <i>F</i>, and <i>R</i>- factors based on ALL data will be
even larger.
;
_reflns_number_total     7669
_reflns_number_gt     6322
_reflns_threshold_expression     I>2\s(I)
_refine_ls_structure_factor_coef     Fsqd
_refine_ls_matrix_type     full
_refine_ls_R_factor_all     0.0542
_refine_ls_R_factor_gt     0.0436
_refine_ls_wR_factor_gt     0.1112
_refine_ls_wR_factor_ref     0.1173
_refine_ls_goodness_of_fit_ref     1.002
_refine_ls_restrained_S_all     1.002
_refine_ls_number_reflns     7669
_refine_ls_number_parameters     347
_refine_ls_number_restraints     0
_refine_ls_hydrogen_treatment     constr
_refine_ls_weighting_scheme     calc
_refine_ls_weighting_details
          'calc w=1/[\s^2^(Fo^2^)+(0.0585P)^2^+0.545P] where P=(Fo^2^+2Fc^2^)/3'
_atom_sites_solution_hydrogens     geom
_atom_sites_solution_primary     direct
_atom_sites_solution_secondary     difmap
_refine_ls_shift/su_max     0.000
_refine_ls_shift/su_mean     0.000
_refine_diff_density_max     0.475
_refine_diff_density_min     -0.261
_refine_ls_extinction_method     none
_refine_ls_extinction_coef     ?
loop_
    _atom_type_symbol
    _atom_type_description
    _atom_type_scat_dispersion_real
    _atom_type_scat_dispersion_imag
    _atom_type_scat_source
    'C' 'C' 0.0033 0.0016
                         'International Tables Vol C Tables 4.2.6.8 and 6.1.1.4'
    'H' 'H' 0.0000 0.0000
                         'International Tables Vol C Tables 4.2.6.8 and 6.1.1.4'
    'N' 'N' 0.0061 0.0033
                         'International Tables Vol C Tables 4.2.6.8 and 6.1.1.4'
    'O' 'O' 0.0106 0.0060
                         'International Tables Vol C Tables 4.2.6.8 and 6.1.1.4'
_computing_data_collection     'APEX2 (Bruker, 2005)'
_computing_cell_refinement     'SAINT-Plus (Bruker, 2001)'
_computing_data_reduction     'SAINT-Plus (Bruker, 2001)'
_computing_structure_solution     'SHELXTL (Sheldrick, 2008)'
_computing_structure_refinement     'SHELXTL (Sheldrick, 2008)'
_computing_molecular_graphics     'SHELXTL (Sheldrick, 2008)'
_computing_publication_material     'SHELXTL (Sheldrick, 2008)'
loop_
    _atom_site_type_symbol
    _atom_site_label
    _atom_site_fract_x
    _atom_site_fract_y
    _atom_site_fract_z
    _atom_site_U_iso_or_equiv
    _atom_site_adp_type
    _atom_site_calc_flag
    _atom_site_refinement_flags
    _atom_site_occupancy
    _atom_site_symmetry_multiplicity
    _atom_site_disorder_assembly
    _atom_site_disorder_group
    O O1 1.13161(11) -0.16633(12) 0.31814(5) 0.0276(2) Uani d . 1 1 . .
    O O2 0.92344(12) -0.11393(13) 0.41308(5) 0.0310(2) Uani d . 1 1 . .
    O O3 1.00781(15) 0.19034(13) 0.35751(6) 0.0359(3) Uani d . 1 1 . .
    O O4 0.85150(11) 0.41619(10) 0.29707(5) 0.01918(17) Uani d . 1 1 . .
    O O5 0.47470(11) 0.60218(10) 0.08211(5) 0.02019(18) Uani d . 1 1 . .
    C C1 0.81920(13) 0.31443(12) 0.14927(6) 0.01163(19) Uani d . 1 1 . .
    H H1 0.8403 0.4119 0.1582 0.014 Uiso calc R 1 1 . .
    C C2 0.98327(13) 0.19396(13) 0.12362(6) 0.01201(19) Uani d . 1 1 . .
    C C3 1.12344(13) 0.23975(13) 0.10998(6) 0.0146(2) Uani d . 1 1 . .
    H H3 1.1152 0.3423 0.1208 0.018 Uiso calc R 1 1 . .
    C C4 1.27594(14) 0.13916(14) 0.08085(7) 0.0172(2) Uani d . 1 1 . .
    H H4 1.3694 0.1739 0.0709 0.021 Uiso calc R 1 1 . .
    C C5 1.28898(14) -0.01176(14) 0.06661(6) 0.0168(2) Uani d . 1 1 . .
    H H5 1.3922 -0.0814 0.0472 0.020 Uiso calc R 1 1 . .
    C C6 1.15144(13) -0.06216(13) 0.08057(6) 0.0153(2) Uani d . 1 1 . .
    H H6 1.1615 -0.1663 0.0713 0.018 Uiso calc R 1 1 . .
    C C7 0.99921(13) 0.04013(13) 0.10818(6) 0.01280(19) Uani d . 1 1 . .
    O O8 0.85858(9) 0.00052(9) 0.12206(5) 0.01476(16) Uani d . 1 1 . .
    C C9 0.86878(14) -0.15809(13) 0.11310(7) 0.0161(2) Uani d . 1 1 . .
    H H9A 0.9469 -0.2391 0.1441 0.019 Uiso calc R 1 1 . .
    H H9B 0.9060 -0.1764 0.0598 0.019 Uiso calc R 1 1 . .
    C C10 0.69933(14) -0.16997(14) 0.13859(7) 0.0176(2) Uani d . 1 1 . .
    H H10A 0.6193 -0.0781 0.1131 0.021 Uiso calc R 1 1 . .
    H H10B 0.6944 -0.2704 0.1254 0.021 Uiso calc R 1 1 . .
    O O11 0.66061(10) -0.16906(10) 0.21772(5) 0.01780(17) Uani d . 1 1 . .
    C C12 0.48952(14) -0.13173(14) 0.24487(7) 0.0183(2) Uani d . 1 1 . .
    H H12A 0.4585 -0.2308 0.2550 0.022 Uiso calc R 1 1 . .
    H H12B 0.4261 -0.0563 0.2066 0.022 Uiso calc R 1 1 . .
    C C13 0.45236(15) -0.05669(14) 0.31593(7) 0.0190(2) Uani d . 1 1 . .
    H H13A 0.3363 -0.0381 0.3384 0.023 Uiso calc R 1 1 . .
    H H13B 0.5221 -0.1275 0.3531 0.023 Uiso calc R 1 1 . .
    O O14 0.48591(11) 0.09270(10) 0.29488(5) 0.01821(17) Uani d . 1 1 . .
    C C15 0.46024(14) 0.18691(14) 0.34945(6) 0.0164(2) Uani d . 1 1 . .
    C C16 0.39367(15) 0.15084(15) 0.42393(7) 0.0212(2) Uani d . 1 1 . .
    H H16 0.3667 0.0544 0.4394 0.025 Uiso calc R 1 1 . .
    C C17 0.36684(16) 0.25667(17) 0.47570(7) 0.0240(3) Uani d . 1 1 . .
    H H17 0.3216 0.2319 0.5264 0.029 Uiso calc R 1 1 . .
    C C18 0.40564(16) 0.39754(16) 0.45368(7) 0.0233(3) Uani d . 1 1 . .
    H H18 0.3852 0.4706 0.4888 0.028 Uiso calc R 1 1 . .
    C C19 0.47515(15) 0.43101(15) 0.37938(7) 0.0191(2) Uani d . 1 1 . .
    H H19 0.5033 0.5269 0.3646 0.023 Uiso calc R 1 1 . .
    C C20 0.50442(13) 0.32768(13) 0.32630(6) 0.0153(2) Uani d . 1 1 . .
    C C21 0.57630(13) 0.37356(13) 0.24585(6) 0.01339(19) Uani d . 1 1 . .
    H H21 0.5980 0.4769 0.2439 0.016 Uiso calc R 1 1 . .
    C C22 0.45975(13) 0.40020(13) 0.18780(6) 0.0150(2) Uani d . 1 1 . .
    H H22 0.4553 0.2934 0.1812 0.018 Uiso calc R 1 1 . .
    C C23 0.53992(13) 0.47026(13) 0.11450(6) 0.0138(2) Uani d . 1 1 . .
    C C24 0.71063(13) 0.36643(13) 0.08583(6) 0.01280(19) Uani d . 1 1 . .
    H H24 0.7019 0.2674 0.0717 0.015 Uiso calc R 1 1 . .
    N N25 0.73307(11) 0.25314(11) 0.22023(5) 0.01215(17) Uani d . 1 1 . .
    C C26 0.83687(13) 0.17022(13) 0.27554(6) 0.01333(19) Uani d . 1 1 . .
    C C27 0.87169(13) 0.01127(13) 0.29155(6) 0.0148(2) Uani d . 1 1 . .
    H H27 0.8154 -0.0378 0.2695 0.018 Uiso calc R 1 1 . .
    C C28 0.99175(14) -0.09596(14) 0.34131(6) 0.0165(2) Uani d . 1 1 . .
    C C29 1.0350(2) -0.2151(2) 0.46417(8) 0.0398(4) Uani d . 1 1 . .
    H H29A 0.9748 -0.2231 0.5153 0.060 Uiso calc R 1 1 . .
    H H29B 1.1207 -0.1680 0.4634 0.060 Uiso calc R 1 1 . .
    H H29C 1.0849 -0.3224 0.4484 0.060 Uiso calc R 1 1 . .
    C C30 0.90969(15) 0.25603(14) 0.31496(6) 0.0180(2) Uani d . 1 1 . .
    C C31 0.89526(17) 0.51070(16) 0.34025(7) 0.0243(3) Uani d . 1 1 . .
    H H31A 0.8661 0.6228 0.3167 0.036 Uiso calc R 1 1 . .
    H H31B 1.0132 0.4685 0.3416 0.036 Uiso calc R 1 1 . .
    H H31C 0.8361 0.5049 0.3917 0.036 Uiso calc R 1 1 . .
    C C32 0.28641(15) 0.50733(16) 0.21208(7) 0.0231(2) Uani d . 1 1 . .
    H H32A 0.2222 0.5306 0.1711 0.035 Uiso calc R 1 1 . .
    H H32B 0.2901 0.6080 0.2242 0.035 Uiso calc R 1 1 . .
    H H32C 0.2355 0.4522 0.2566 0.035 Uiso calc R 1 1 . .
    C C33 0.78760(14) 0.45247(14) 0.01605(6) 0.0161(2) Uani d . 1 1 . .
    H H33A 0.7183 0.4816 -0.0234 0.024 Uiso calc R 1 1 . .
    H H33B 0.8962 0.3813 -0.0020 0.024 Uiso calc R 1 1 . .
    H H33C 0.7979 0.5499 0.0286 0.024 Uiso calc R 1 1 . .
loop_
    _atom_site_aniso_label
    _atom_site_aniso_U_11
    _atom_site_aniso_U_22
    _atom_site_aniso_U_33
    _atom_site_aniso_U_12
    _atom_site_aniso_U_13
    _atom_site_aniso_U_23
    O1 0.0192(4) 0.0318(5) 0.0246(5) 0.0014(4) -0.0035(3) -0.0044(4)
    O2 0.0206(5) 0.0405(6) 0.0195(4) -0.0025(4) -0.0026(3) 0.0111(4)
    O3 0.0498(7) 0.0263(5) 0.0397(6) -0.0101(5) -0.0305(5) -0.0021(4)
    O4 0.0235(4) 0.0171(4) 0.0210(4) -0.0094(3) -0.0050(3) -0.0045(3)
    O5 0.0182(4) 0.0139(4) 0.0251(4) -0.0013(3) -0.0047(3) -0.0001(3)
    C1 0.0116(4) 0.0106(4) 0.0123(4) -0.0034(4) -0.0010(3) -0.0018(3)
    C2 0.0114(4) 0.0120(5) 0.0117(4) -0.0028(4) -0.0017(3) -0.0011(3)
    C3 0.0144(5) 0.0140(5) 0.0162(5) -0.0058(4) -0.0024(4) -0.0010(4)
    C4 0.0123(5) 0.0181(5) 0.0206(5) -0.0052(4) -0.0018(4) -0.0011(4)
    C5 0.0115(5) 0.0176(5) 0.0186(5) -0.0020(4) -0.0012(4) -0.0024(4)
    C6 0.0144(5) 0.0126(5) 0.0170(5) -0.0023(4) -0.0013(4) -0.0030(4)
    C7 0.0121(5) 0.0128(5) 0.0134(5) -0.0042(4) -0.0016(4) -0.0015(4)
    O8 0.0120(4) 0.0109(3) 0.0219(4) -0.0044(3) 0.0003(3) -0.0052(3)
    C9 0.0161(5) 0.0115(5) 0.0220(5) -0.0048(4) -0.0016(4) -0.0052(4)
    C10 0.0185(5) 0.0163(5) 0.0212(5) -0.0084(4) -0.0015(4) -0.0061(4)
    O11 0.0150(4) 0.0192(4) 0.0191(4) -0.0060(3) -0.0012(3) -0.0026(3)
    C12 0.0155(5) 0.0170(5) 0.0239(6) -0.0081(4) 0.0001(4) -0.0041(4)
    C13 0.0216(6) 0.0161(5) 0.0205(5) -0.0107(4) 0.0010(4) -0.0012(4)
    O14 0.0242(4) 0.0152(4) 0.0174(4) -0.0111(3) 0.0023(3) -0.0039(3)
    C15 0.0148(5) 0.0171(5) 0.0174(5) -0.0053(4) -0.0001(4) -0.0042(4)
    C16 0.0224(6) 0.0226(6) 0.0186(5) -0.0107(5) 0.0021(4) -0.0019(4)
    C17 0.0237(6) 0.0315(7) 0.0160(5) -0.0106(5) 0.0031(4) -0.0045(5)
    C18 0.0239(6) 0.0285(6) 0.0190(6) -0.0101(5) 0.0036(4) -0.0108(5)
    C19 0.0186(5) 0.0194(5) 0.0201(5) -0.0072(4) 0.0016(4) -0.0069(4)
    C20 0.0135(5) 0.0165(5) 0.0154(5) -0.0047(4) 0.0005(4) -0.0037(4)
    C21 0.0125(5) 0.0121(5) 0.0151(5) -0.0040(4) 0.0007(4) -0.0036(4)
    C22 0.0118(5) 0.0151(5) 0.0177(5) -0.0041(4) -0.0009(4) -0.0029(4)
    C23 0.0131(5) 0.0128(5) 0.0171(5) -0.0042(4) -0.0038(4) -0.0039(4)
    C24 0.0132(5) 0.0115(4) 0.0132(5) -0.0027(4) -0.0026(4) -0.0020(3)
    N25 0.0113(4) 0.0119(4) 0.0116(4) -0.0025(3) -0.0006(3) -0.0013(3)
    C26 0.0128(5) 0.0155(5) 0.0116(4) -0.0047(4) -0.0007(4) -0.0023(4)
    C27 0.0135(5) 0.0160(5) 0.0143(5) -0.0046(4) -0.0013(4) -0.0015(4)
    C28 0.0177(5) 0.0153(5) 0.0175(5) -0.0065(4) -0.0040(4) -0.0007(4)
    C29 0.0299(7) 0.0530(10) 0.0234(7) -0.0045(7) -0.0089(6) 0.0145(6)
    C30 0.0213(5) 0.0184(5) 0.0161(5) -0.0074(4) -0.0036(4) -0.0033(4)
    C31 0.0294(6) 0.0251(6) 0.0251(6) -0.0148(5) -0.0011(5) -0.0111(5)
    C32 0.0130(5) 0.0273(6) 0.0247(6) -0.0018(4) -0.0006(4) -0.0046(5)
    C33 0.0164(5) 0.0156(5) 0.0143(5) -0.0037(4) -0.0020(4) -0.0005(4)
_geom_special_details
;
All e.s.d.'s (except the e.s.d. in the dihedral angle between two l.s. planes)
are estimated using the full covariance matrix. The cell e.s.d.'s are taken
into account individually in the estimation of e.s.d.'s in distances, angles
and torsion angles; correlations between e.s.d.'s in cell parameters are only
used when they are defined by crystal symmetry. An approximate (isotropic)
treatment of cell e.s.d.'s is used for estimating e.s.d.'s involving l.s.
planes.
;
loop_
    _geom_bond_atom_site_label_1
    _geom_bond_atom_site_label_2
    _geom_bond_site_symmetry_2
    _geom_bond_distance
    _geom_bond_publ_flag
    O1 C28 . 1.2031(15) ?
    O2 C28 . 1.3335(14) ?
    O2 C29 . 1.4495(16) ?
    O3 C30 . 1.2045(15) ?
    O4 C30 . 1.3442(14) ?
    O4 C31 . 1.4461(14) ?
    O5 C23 . 1.2167(14) ?
    C1 N25 . 1.4761(13) ?
    C1 C2 . 1.5203(14) ?
    C1 C24 . 1.5564(14) ?
    C1 H1 . 1.0000 ?
    C2 C3 . 1.3932(15) ?
    C2 C7 . 1.4113(15) ?
    C3 C4 . 1.3981(15) ?
    C3 H3 . 0.9500 ?
    C4 C5 . 1.3851(16) ?
    C4 H4 . 0.9500 ?
    C5 C6 . 1.3948(16) ?
    C5 H5 . 0.9500 ?
    C6 C7 . 1.3940(15) ?
    C6 H6 . 0.9500 ?
    C7 O8 . 1.3664(13) ?
    O8 C9 . 1.4292(13) ?
    C9 C10 . 1.5052(16) ?
    C9 H9A . 0.9900 ?
    C9 H9B . 0.9900 ?
    C10 O11 . 1.4198(14) ?
    C10 H10A . 0.9900 ?
    C10 H10B . 0.9900 ?
    O11 C12 . 1.4288(14) ?
    C12 C13 . 1.5017(17) ?
    C12 H12A . 0.9900 ?
    C12 H12B . 0.9900 ?
    C13 O14 . 1.4331(13) ?
    C13 H13A . 0.9900 ?
    C13 H13B . 0.9900 ?
    O14 C15 . 1.3619(14) ?
    C15 C16 . 1.3947(16) ?
    C15 C20 . 1.4094(16) ?
    C16 C17 . 1.3944(18) ?
    C16 H16 . 0.9500 ?
    C17 C18 . 1.3845(19) ?
    C17 H17 . 0.9500 ?
    C18 C19 . 1.3954(17) ?
    C18 H18 . 0.9500 ?
    C19 C20 . 1.3924(16) ?
    C19 H19 . 0.9500 ?
    C20 C21 . 1.5194(15) ?
    C21 N25 . 1.4794(13) ?
    C21 C22 . 1.5563(15) ?
    C21 H21 . 1.0000 ?
    C22 C23 . 1.5142(15) ?
    C22 C32 . 1.5242(16) ?
    C22 H22 . 1.0000 ?
    C23 C24 . 1.5163(15) ?
    C24 C33 . 1.5227(15) ?
    C24 H24 . 1.0000 ?
    N25 C26 . 1.4274(13) ?
    C26 C27 . 1.3341(15) ?
    C26 C30 . 1.5037(16) ?
    C27 C28 . 1.4937(15) ?
    C27 H27 . 0.9500 ?
    C29 H29A . 0.9800 ?
    C29 H29B . 0.9800 ?
    C29 H29C . 0.9800 ?
    C31 H31A . 0.9800 ?
    C31 H31B . 0.9800 ?
    C31 H31C . 0.9800 ?
    C32 H32A . 0.9800 ?
    C32 H32B . 0.9800 ?
    C32 H32C . 0.9800 ?
    C33 H33A . 0.9800 ?
    C33 H33B . 0.9800 ?
    C33 H33C . 0.9800 ?
loop_
    _geom_angle_atom_site_label_1
    _geom_angle_atom_site_label_2
    _geom_angle_atom_site_label_3
    _geom_angle_site_symmetry_1
    _geom_angle_site_symmetry_3
    _geom_angle
    _geom_angle_publ_flag
    C28 O2 C29 . . 114.81(10) ?
    C30 O4 C31 . . 115.93(10) ?
    N25 C1 C2 . . 112.76(8) ?
    N25 C1 C24 . . 110.82(8) ?
    C2 C1 C24 . . 109.93(8) ?
    N25 C1 H1 . . 107.7 ?
    C2 C1 H1 . . 107.7 ?
    C24 C1 H1 . . 107.7 ?
    C3 C2 C7 . . 117.97(10) ?
    C3 C2 C1 . . 119.08(9) ?
    C7 C2 C1 . . 122.83(9) ?
    C2 C3 C4 . . 121.90(10) ?
    C2 C3 H3 . . 119.0 ?
    C4 C3 H3 . . 119.0 ?
    C5 C4 C3 . . 119.14(10) ?
    C5 C4 H4 . . 120.4 ?
    C3 C4 H4 . . 120.4 ?
    C4 C5 C6 . . 120.41(10) ?
    C4 C5 H5 . . 119.8 ?
    C6 C5 H5 . . 119.8 ?
    C7 C6 C5 . . 120.08(10) ?
    C7 C6 H6 . . 120.0 ?
    C5 C6 H6 . . 120.0 ?
    O8 C7 C6 . . 123.53(10) ?
    O8 C7 C2 . . 115.99(9) ?
    C6 C7 C2 . . 120.48(10) ?
    C7 O8 C9 . . 118.60(8) ?
    O8 C9 C10 . . 106.33(9) ?
    O8 C9 H9A . . 110.5 ?
    C10 C9 H9A . . 110.5 ?
    O8 C9 H9B . . 110.5 ?
    C10 C9 H9B . . 110.5 ?
    H9A C9 H9B . . 108.7 ?
    O11 C10 C9 . . 108.85(9) ?
    O11 C10 H10A . . 109.9 ?
    C9 C10 H10A . . 109.9 ?
    O11 C10 H10B . . 109.9 ?
    C9 C10 H10B . . 109.9 ?
    H10A C10 H10B . . 108.3 ?
    C10 O11 C12 . . 113.40(9) ?
    O11 C12 C13 . . 108.73(9) ?
    O11 C12 H12A . . 109.9 ?
    C13 C12 H12A . . 109.9 ?
    O11 C12 H12B . . 109.9 ?
    C13 C12 H12B . . 109.9 ?
    H12A C12 H12B . . 108.3 ?
    O14 C13 C12 . . 106.22(9) ?
    O14 C13 H13A . . 110.5 ?
    C12 C13 H13A . . 110.5 ?
    O14 C13 H13B . . 110.5 ?
    C12 C13 H13B . . 110.5 ?
    H13A C13 H13B . . 108.7 ?
    C15 O14 C13 . . 118.32(9) ?
    O14 C15 C16 . . 123.61(10) ?
    O14 C15 C20 . . 115.78(10) ?
    C16 C15 C20 . . 120.60(11) ?
    C17 C16 C15 . . 119.83(11) ?
    C17 C16 H16 . . 120.1 ?
    C15 C16 H16 . . 120.1 ?
    C18 C17 C16 . . 120.47(11) ?
    C18 C17 H17 . . 119.8 ?
    C16 C17 H17 . . 119.8 ?
    C17 C18 C19 . . 119.25(11) ?
    C17 C18 H18 . . 120.4 ?
    C19 C18 H18 . . 120.4 ?
    C20 C19 C18 . . 121.80(11) ?
    C20 C19 H19 . . 119.1 ?
    C18 C19 H19 . . 119.1 ?
    C19 C20 C15 . . 118.01(10) ?
    C19 C20 C21 . . 119.09(10) ?
    C15 C20 C21 . . 122.86(10) ?
    N25 C21 C20 . . 112.83(9) ?
    N25 C21 C22 . . 107.37(8) ?
    C20 C21 C22 . . 113.45(9) ?
    N25 C21 H21 . . 107.6 ?
    C20 C21 H21 . . 107.6 ?
    C22 C21 H21 . . 107.6 ?
    C23 C22 C32 . . 112.42(9) ?
    C23 C22 C21 . . 105.42(9) ?
    C32 C22 C21 . . 112.95(9) ?
    C23 C22 H22 . . 108.6 ?
    C32 C22 H22 . . 108.6 ?
    C21 C22 H22 . . 108.6 ?
    O5 C23 C22 . . 122.66(10) ?
    O5 C23 C24 . . 122.31(10) ?
    C22 C23 C24 . . 114.99(9) ?
    C23 C24 C33 . . 111.37(9) ?
    C23 C24 C1 . . 110.07(9) ?
    C33 C24 C1 . . 111.12(9) ?
    C23 C24 H24 . . 108.0 ?
    C33 C24 H24 . . 108.0 ?
    C1 C24 H24 . . 108.0 ?
    C26 N25 C1 . . 113.70(8) ?
    C26 N25 C21 . . 116.78(8) ?
    C1 N25 C21 . . 112.17(8) ?
    C27 C26 N25 . . 118.50(10) ?
    C27 C26 C30 . . 119.42(10) ?
    N25 C26 C30 . . 122.07(10) ?
    C26 C27 C28 . . 125.47(10) ?
    C26 C27 H27 . . 117.3 ?
    C28 C27 H27 . . 117.3 ?
    O1 C28 O2 . . 123.98(11) ?
    O1 C28 C27 . . 123.42(11) ?
    O2 C28 C27 . . 112.43(10) ?
    O2 C29 H29A . . 109.5 ?
    O2 C29 H29B . . 109.5 ?
    H29A C29 H29B . . 109.5 ?
    O2 C29 H29C . . 109.5 ?
    H29A C29 H29C . . 109.5 ?
    H29B C29 H29C . . 109.5 ?
    O3 C30 O4 . . 123.78(11) ?
    O3 C30 C26 . . 124.56(11) ?
    O4 C30 C26 . . 111.67(10) ?
    O4 C31 H31A . . 109.5 ?
    O4 C31 H31B . . 109.5 ?
    H31A C31 H31B . . 109.5 ?
    O4 C31 H31C . . 109.5 ?
    H31A C31 H31C . . 109.5 ?
    H31B C31 H31C . . 109.5 ?
    C22 C32 H32A . . 109.5 ?
    C22 C32 H32B . . 109.5 ?
    H32A C32 H32B . . 109.5 ?
    C22 C32 H32C . . 109.5 ?
    H32A C32 H32C . . 109.5 ?
    H32B C32 H32C . . 109.5 ?
    C24 C33 H33A . . 109.5 ?
    C24 C33 H33B . . 109.5 ?
    H33A C33 H33B . . 109.5 ?
    C24 C33 H33C . . 109.5 ?
    H33A C33 H33C . . 109.5 ?
    H33B C33 H33C . . 109.5 ?
loop_
    _geom_torsion_atom_site_label_1
    _geom_torsion_atom_site_label_2
    _geom_torsion_atom_site_label_3
    _geom_torsion_atom_site_label_4
    _geom_torsion_site_symmetry_1
    _geom_torsion_site_symmetry_2
    _geom_torsion_site_symmetry_3
    _geom_torsion_site_symmetry_4
    _geom_torsion
    _geom_torsion_publ_flag
    N25 C1 C2 C3 . . . . -124.90(10) ?
    C24 C1 C2 C3 . . . . 110.89(11) ?
    N25 C1 C2 C7 . . . . 59.33(13) ?
    C24 C1 C2 C7 . . . . -64.88(12) ?
    C7 C2 C3 C4 . . . . 0.94(16) ?
    C1 C2 C3 C4 . . . . -175.04(10) ?
    C2 C3 C4 C5 . . . . -1.41(17) ?
    C3 C4 C5 C6 . . . . 0.54(17) ?
    C4 C5 C6 C7 . . . . 0.76(17) ?
    C5 C6 C7 O8 . . . . 178.88(10) ?
    C5 C6 C7 C2 . . . . -1.24(16) ?
    C3 C2 C7 O8 . . . . -179.72(9) ?
    C1 C2 C7 O8 . . . . -3.90(15) ?
    C3 C2 C7 C6 . . . . 0.40(15) ?
    C1 C2 C7 C6 . . . . 176.21(10) ?
    C6 C7 O8 C9 . . . . 4.66(15) ?
    C2 C7 O8 C9 . . . . -175.22(9) ?
    C7 O8 C9 C10 . . . . 175.16(9) ?
    O8 C9 C10 O11 . . . . -69.40(11) ?
    C9 C10 O11 C12 . . . . 162.34(9) ?
    C10 O11 C12 C13 . . . . -152.82(9) ?
    O11 C12 C13 O14 . . . . 65.01(12) ?
    C12 C13 O14 C15 . . . . 179.28(9) ?
    C13 O14 C15 C16 . . . . -4.05(17) ?
    C13 O14 C15 C20 . . . . 176.40(10) ?
    O14 C15 C16 C17 . . . . -178.01(11) ?
    C20 C15 C16 C17 . . . . 1.53(18) ?
    C15 C16 C17 C18 . . . . 0.1(2) ?
    C16 C17 C18 C19 . . . . -1.3(2) ?
    C17 C18 C19 C20 . . . . 0.99(19) ?
    C18 C19 C20 C15 . . . . 0.57(18) ?
    C18 C19 C20 C21 . . . . 178.40(11) ?
    O14 C15 C20 C19 . . . . 177.74(10) ?
    C16 C15 C20 C19 . . . . -1.83(17) ?
    O14 C15 C20 C21 . . . . 0.00(16) ?
    C16 C15 C20 C21 . . . . -179.57(11) ?
    C19 C20 C21 N25 . . . . 121.39(11) ?
    C15 C20 C21 N25 . . . . -60.89(14) ?
    C19 C20 C21 C22 . . . . -116.21(12) ?
    C15 C20 C21 C22 . . . . 61.51(14) ?
    N25 C21 C22 C23 . . . . -63.60(10) ?
    C20 C21 C22 C23 . . . . 171.03(9) ?
    N25 C21 C22 C32 . . . . 173.28(9) ?
    C20 C21 C22 C32 . . . . 47.91(13) ?
    C32 C22 C23 O5 . . . . 4.30(15) ?
    C21 C22 C23 O5 . . . . -119.16(11) ?
    C32 C22 C23 C24 . . . . -177.93(9) ?
    C21 C22 C23 C24 . . . . 58.60(11) ?
    O5 C23 C24 C33 . . . . 2.98(15) ?
    C22 C23 C24 C33 . . . . -174.79(9) ?
    O5 C23 C24 C1 . . . . 126.69(11) ?
    C22 C23 C24 C1 . . . . -51.08(12) ?
    N25 C1 C24 C23 . . . . 47.70(11) ?
    C2 C1 C24 C23 . . . . 173.02(8) ?
    N25 C1 C24 C33 . . . . 171.55(8) ?
    C2 C1 C24 C33 . . . . -63.13(11) ?
    C2 C1 N25 C26 . . . . 42.83(12) ?
    C24 C1 N25 C26 . . . . 166.55(9) ?
    C2 C1 N25 C21 . . . . 178.07(8) ?
    C24 C1 N25 C21 . . . . -58.22(11) ?
    C20 C21 N25 C26 . . . . -33.60(13) ?
    C22 C21 N25 C26 . . . . -159.34(9) ?
    C20 C21 N25 C1 . . . . -167.36(9) ?
    C22 C21 N25 C1 . . . . 66.89(10) ?
    C1 N25 C26 C27 . . . . -109.15(11) ?
    C21 N25 C26 C27 . . . . 117.77(11) ?
    C1 N25 C26 C30 . . . . 69.80(13) ?
    C21 N25 C26 C30 . . . . -63.28(13) ?
    N25 C26 C27 C28 . . . . 172.93(10) ?
    C30 C26 C27 C28 . . . . -6.05(17) ?
    C29 O2 C28 O1 . . . . 5.6(2) ?
    C29 O2 C28 C27 . . . . -179.12(12) ?
    C26 C27 C28 O1 . . . . -94.78(16) ?
    C26 C27 C28 O2 . . . . 89.87(14) ?
    C31 O4 C30 O3 . . . . -8.58(18) ?
    C31 O4 C30 C26 . . . . 171.27(9) ?
    C27 C26 C30 O3 . . . . 5.07(19) ?
    N25 C26 C30 O3 . . . . -173.87(12) ?
    C27 C26 C30 O4 . . . . -174.78(10) ?
    N25 C26 C30 O4 . . . . 6.28(15) ?
loop_
    _geom_hbond_atom_site_label_D
    _geom_hbond_atom_site_label_H
    _geom_hbond_atom_site_label_A
    _geom_hbond_site_symmetry_A
    _geom_hbond_distance_DH
    _geom_hbond_distance_HA
    _geom_hbond_distance_DA
    _geom_hbond_angle_DHA
    _geom_hbond_publ_flag
    C13 H13A O1 1_455 0.99 2.56 3.2877(18) 130 yes
    C29 H29A O3 2_756 0.98 2.44 3.2498(18) 139 yes
    C33 H33A O5 2_665 0.98 2.56 3.4092(16) 145 yes
_iucr_refine_instructions_details
;
TITL I in P-1
CELL 0.71073   8.8135   8.9469  18.3067  79.077  78.218  69.800
ZERR    2.00   0.0004   0.0004   0.0009   0.001   0.001   0.001
LATT  1
SFAC C H N O
UNIT 58 66 2 16
TEMP -173.0
SIZE 0.25 0.25 0.30
OMIT     0   0   1
L.S. 12
BOND $H
ACTA
CONF
WGHT    0.058500    0.545000
FVAR       0.25749
O1    4    1.131609   -0.166335    0.318143    11.00000    0.01918    0.03180 =
         0.02465   -0.00442   -0.00354    0.00145
O2    4    0.923440   -0.113928    0.413077    11.00000    0.02064    0.04052 =
         0.01948    0.01105   -0.00257   -0.00250
O3    4    1.007815    0.190342    0.357506    11.00000    0.04979    0.02632 =
         0.03971   -0.00209   -0.03052   -0.01011
O4    4    0.851504    0.416189    0.297073    11.00000    0.02349    0.01706 =
         0.02100   -0.00451   -0.00503   -0.00944
O5    4    0.474695    0.602181    0.082108    11.00000    0.01816    0.01390 =
         0.02509   -0.00014   -0.00466   -0.00131
C1    1    0.819200    0.314428    0.149272    11.00000    0.01155    0.01059 =
         0.01235   -0.00178   -0.00095   -0.00336
AFIX  13
H1    2    0.840262    0.411908    0.158199    11.00000   -1.20000
AFIX   0
C2    1    0.983272    0.193963    0.123622    11.00000    0.01142    0.01200 =
         0.01166   -0.00110   -0.00166   -0.00282
C3    1    1.123439    0.239747    0.109976    11.00000    0.01443    0.01395 =
         0.01618   -0.00103   -0.00237   -0.00575
AFIX  43
H3    2    1.115151    0.342278    0.120778    11.00000   -1.20000
AFIX   0
C4    1    1.275943    0.139162    0.080846    11.00000    0.01227    0.01809 =
         0.02060   -0.00107   -0.00177   -0.00523
AFIX  43
H4    2    1.369419    0.173883    0.070942    11.00000   -1.20000
AFIX   0
C5    1    1.288975   -0.011763    0.066615    11.00000    0.01148    0.01756 =
         0.01861   -0.00239   -0.00115   -0.00196
AFIX  43
H5    2    1.392228   -0.081380    0.047227    11.00000   -1.20000
AFIX   0
C6    1    1.151435   -0.062164    0.080575    11.00000    0.01445    0.01264 =
         0.01704   -0.00303   -0.00128   -0.00232
AFIX  43
H6    2    1.161502   -0.166333    0.071260    11.00000   -1.20000
AFIX   0
C7    1    0.999214    0.040130    0.108179    11.00000    0.01208    0.01280 =
         0.01344   -0.00146   -0.00156   -0.00421
O8    4    0.858577    0.000520    0.122062    11.00000    0.01199    0.01092 =
         0.02190   -0.00518    0.00035   -0.00436
C9    1    0.868782   -0.158086    0.113099    11.00000    0.01606    0.01146 =
         0.02199   -0.00516   -0.00163   -0.00485
AFIX  23
H9A   2    0.946899   -0.239084    0.144085    11.00000   -1.20000
H9B   2    0.905952   -0.176354    0.059768    11.00000   -1.20000
AFIX   0
C10   1    0.699328   -0.169965    0.138585    11.00000    0.01855    0.01626 =
         0.02121   -0.00612   -0.00145   -0.00837
AFIX  23
H10A  2    0.619277   -0.078072    0.113086    11.00000   -1.20000
H10B  2    0.694388   -0.270361    0.125422    11.00000   -1.20000
AFIX   0
O11   4    0.660606   -0.169056    0.217717    11.00000    0.01500    0.01924 =
         0.01906   -0.00259   -0.00121   -0.00603
C12   1    0.489516   -0.131728    0.244873    11.00000    0.01554    0.01695 =
         0.02387   -0.00415    0.00011   -0.00806
AFIX  23
H12A  2    0.458451   -0.230831    0.255026    11.00000   -1.20000
H12B  2    0.426068   -0.056341    0.206555    11.00000   -1.20000
AFIX   0
C13   1    0.452364   -0.056695    0.315930    11.00000    0.02164    0.01611 =
         0.02048   -0.00123    0.00099   -0.01066
AFIX  23
H13A  2    0.336294   -0.038107    0.338418    11.00000   -1.20000
H13B  2    0.522129   -0.127484    0.353071    11.00000   -1.20000
AFIX   0
O14   4    0.485912    0.092700    0.294877    11.00000    0.02420    0.01518 =
         0.01738   -0.00391    0.00228   -0.01105
C15   1    0.460245    0.186909    0.349446    11.00000    0.01478    0.01707 =
         0.01738   -0.00425   -0.00007   -0.00529
C16   1    0.393668    0.150842    0.423935    11.00000    0.02244    0.02262 =
         0.01859   -0.00188    0.00215   -0.01075
AFIX  43
H16   2    0.366671    0.054425    0.439365    11.00000   -1.20000
AFIX   0
C17   1    0.366836    0.256667    0.475700    11.00000    0.02370    0.03155 =
         0.01596   -0.00446    0.00306   -0.01063
AFIX  43
H17   2    0.321606    0.231927    0.526438    11.00000   -1.20000
AFIX   0
C18   1    0.405640    0.397541    0.453682    11.00000    0.02388    0.02845 =
         0.01903   -0.01078    0.00364   -0.01010
AFIX  43
H18   2    0.385174    0.470593    0.488763    11.00000   -1.20000
AFIX   0
C19   1    0.475150    0.431013    0.379380    11.00000    0.01856    0.01936 =
         0.02011   -0.00690    0.00155   -0.00721
AFIX  43
H19   2    0.503273    0.526925    0.364604    11.00000   -1.20000
AFIX   0
C20   1    0.504417    0.327677    0.326303    11.00000    0.01345    0.01645 =
         0.01543   -0.00373    0.00049   -0.00475
C21   1    0.576301    0.373556    0.245849    11.00000    0.01253    0.01206 =
         0.01512   -0.00362    0.00072   -0.00395
AFIX  13
H21   2    0.598005    0.476933    0.243871    11.00000   -1.20000
AFIX   0
C22   1    0.459745    0.400198    0.187799    11.00000    0.01181    0.01506 =
         0.01770   -0.00293   -0.00086   -0.00408
AFIX  13
H22   2    0.455318    0.293435    0.181193    11.00000   -1.20000
AFIX   0
C23   1    0.539921    0.470262    0.114496    11.00000    0.01314    0.01284 =
         0.01711   -0.00391   -0.00384   -0.00417
C24   1    0.710634    0.366433    0.085834    11.00000    0.01321    0.01147 =
         0.01318   -0.00199   -0.00255   -0.00273
AFIX  13
H24   2    0.701911    0.267359    0.071742    11.00000   -1.20000
AFIX   0
N25   3    0.733073    0.253143    0.220228    11.00000    0.01134    0.01194 =
         0.01162   -0.00133   -0.00058   -0.00252
C26   1    0.836868    0.170221    0.275542    11.00000    0.01280    0.01547 =
         0.01158   -0.00226   -0.00074   -0.00469
C27   1    0.871687    0.011267    0.291550    11.00000    0.01350    0.01598 =
         0.01428   -0.00155   -0.00126   -0.00464
AFIX  43
H27   2    0.815411   -0.037838    0.269450    11.00000   -1.20000
AFIX   0
C28   1    0.991747   -0.095958    0.341310    11.00000    0.01769    0.01534 =
         0.01753   -0.00067   -0.00395   -0.00650
C29   1    1.035022   -0.215055    0.464173    11.00000    0.02988    0.05300 =
         0.02345    0.01454   -0.00889   -0.00447
AFIX 137
H29A  2    0.974835   -0.223112    0.515290    11.00000   -1.50000
H29B  2    1.120733   -0.168028    0.463356    11.00000   -1.50000
H29C  2    1.084935   -0.322394    0.448417    11.00000   -1.50000
AFIX   0
C30   1    0.909686    0.256028    0.314957    11.00000    0.02131    0.01837 =
         0.01607   -0.00327   -0.00356   -0.00739
C31   1    0.895259    0.510700    0.340245    11.00000    0.02944    0.02508 =
         0.02506   -0.01110   -0.00114   -0.01476
AFIX 137
H31A  2    0.866115    0.622757    0.316709    11.00000   -1.50000
H31B  2    1.013240    0.468511    0.341623    11.00000   -1.50000
H31C  2    0.836073    0.504879    0.391659    11.00000   -1.50000
AFIX   0
C32   1    0.286407    0.507332    0.212079    11.00000    0.01304    0.02728 =
         0.02471   -0.00458   -0.00060   -0.00181
AFIX 137
H32A  2    0.222155    0.530640    0.171074    11.00000   -1.50000
H32B  2    0.290080    0.608049    0.224150    11.00000   -1.50000
H32C  2    0.235536    0.452190    0.256625    11.00000   -1.50000
AFIX   0
C33   1    0.787604    0.452472    0.016055    11.00000    0.01641    0.01564 =
         0.01428   -0.00047   -0.00199   -0.00368
AFIX 137
H33A  2    0.718300    0.481566   -0.023356    11.00000   -1.50000
H33B  2    0.896179    0.381306   -0.002024    11.00000   -1.50000
H33C  2    0.797871    0.549916    0.028636    11.00000   -1.50000
HKLF 4
REM  I in P-1
REM R1 =  0.0436 for   6322 Fo > 4sig(Fo)  and  0.0542 for all   7669 data
REM    347 parameters refined using      0 restraints
END
WGHT      0.0586      0.4287
REM Highest difference peak  0.475,  deepest hole -0.261,  1-sigma level  0.055
Q1    1   0.4979  0.4356  0.1513  11.00000  0.05    0.47
Q2    1   0.5417  0.3484  0.2876  11.00000  0.05    0.44
Q3    1   0.4364  0.1585  0.3891  11.00000  0.05    0.40
Q4    1   0.7418  0.4170  0.0522  11.00000  0.05    0.38
Q5    1   0.4455  0.4025  0.4184  11.00000  0.05    0.38
Q6    1   0.7779  0.2839  0.1873  11.00000  0.05    0.36
Q7    1   0.9053  0.2480  0.1415  11.00000  0.05    0.36
Q8    1   0.4805  0.2554  0.3378  11.00000  0.05    0.35
Q9    1   0.9158  0.2164  0.3792  11.00000  0.05    0.35
Q10   1   0.4769 -0.0939  0.2831  11.00000  0.05    0.35
Q11   1   0.3848  0.2068  0.4499  11.00000  0.05    0.34
Q12   1   0.9855  0.1193  0.1167  11.00000  0.05    0.34
Q13   1   1.0695 -0.0046  0.0871  11.00000  0.05    0.33
Q14   1   0.6251  0.4170  0.1017  11.00000  0.05    0.32
Q15   1   1.2000  0.1892  0.0949  11.00000  0.05    0.32
Q16   1   0.9278 -0.0436  0.3163  11.00000  0.05    0.32
Q17   1   0.3943  0.3190  0.4602  11.00000  0.05    0.32
Q18   1   0.8745  0.2175  0.2929  11.00000  0.05    0.30
Q19   1   1.2817  0.0585  0.0795  11.00000  0.05    0.29
Q20   1   0.8848  0.0856  0.2784  11.00000  0.05    0.28
;
