# Supplementary material for: Dimethyl 2-[22,24-dimethyl-23-oxo-8,11,14-trioxa-25-aza­tetra­cyclo­[19.3.1.02,7.015,20]penta­cosa-2,4,6,15(20),16,18-hexaen-25-yl]but-2-enedioate
Source: Acta Crystallogr Sect E Struct Rep Online. 2012 May 2;68(Pt 6):o1588–9. doi: 10.1107/S1600536812018867 (PMC3379201; doi:10.1107/S1600536812018867)
Supplement: Supplementary file 2 [file e-68-o1588-Isup2.hkl]

# 
# h,k,l, Fc-squared, Fo-squared, sigma(Fo-squared) and status flag 
# 
data_I
_shelx_title ' 2961 in P-1' 
_shelx_refln_list_code          4 
_shelx_F_calc_maximum      130.73 
_exptl_crystal_F_000       556.00 
_reflns_d_resolution_high  0.7108 
 
loop_ 
 _symmetry_equiv_pos_as_xyz 
 'x, y, z' 
 '-x, -y, -z' 
 
_cell_length_a     8.8135 
_cell_length_b     8.9469 
_cell_length_c    18.3067 
_cell_angle_alpha  79.077 
_cell_angle_beta   78.218 
_cell_angle_gamma  69.800 
 
_shelx_F_squared_multiplier     1.000 
 
loop_ 
 _refln_index_h 
 _refln_index_k 
 _refln_index_l 
 _refln_F_squared_calc 
 _refln_F_squared_meas 
 _refln_F_squared_sigma 
 _refln_observed_status 
   1   0   0       16.91       16.54      0.61 o 
   2   0   0     4806.06     5120.25    190.84 o 
   3   0   0     2769.16     3278.56    102.38 o 
   4   0   0       68.25       99.75      2.42 o 
   5   0   0     1409.74     1606.43     27.25 o 
   6   0   0     1028.14     1066.39     59.88 o 
   7   0   0     1052.22     1051.21     15.79 o 
   8   0   0      389.23      426.00     10.24 o 
   9   0   0       17.54       15.85      2.77 o 
  10   0   0       18.59       15.79      3.77 o 
  11   0   0       30.76       25.55      4.83 o 
 -11   1   0        0.06        0.00      2.35 o 
 -10   1   0        0.49        2.73      2.17 o 
  -9   1   0        1.13        1.67      1.97 o 
  -8   1   0        2.05        0.24      1.76 o 
  -7   1   0       54.91       63.33      4.44 o 
  -6   1   0      399.51      460.56      9.69 o 
  -5   1   0       57.83       60.08      2.14 o 
  -4   1   0       15.03       10.38      1.07 o 
  -3   1   0     1600.24     1738.49     38.21 o 
  -2   1   0     1284.14     1402.43     23.18 o 
  -1   1   0     3048.51     2948.53     41.05 o 
   0   1   0     1645.14     1600.13     21.04 o 
   1   1   0     4934.67     4768.58     62.82 o 
   2   1   0     5745.01     5735.48     65.58 o 
   3   1   0       55.60       58.10      1.33 o 
   4   1   0     1146.14     1330.60     18.17 o 
   5   1   0        6.65        7.61      0.83 o 
   6   1   0      203.93      183.37      6.66 o 
   7   1   0      392.37      375.57      8.91 o 
   8   1   0      760.33      729.33     15.09 o 
   9   1   0        0.05       -0.90      3.02 o 
  10   1   0       19.98       27.84      7.39 o 
  11   1   0       37.94       40.52      4.11 o 
 -10   2   0       14.94       15.42      2.92 o 
  -9   2   0       13.64       13.79      2.66 o 
  -8   2   0       11.67        5.80      1.95 o 
  -7   2   0      122.87      125.77      4.97 o 
  -6   2   0       10.09       12.56      1.51 o 
  -5   2   0        8.46        8.15      1.23 o 
  -4   2   0      278.64      314.79      8.75 o 
  -3   2   0     1233.19     1369.25     20.45 o 
  -2   2   0      245.11      262.75      7.36 o 
  -1   2   0      718.24      752.59     12.86 o 
   0   2   0      106.67       98.21      2.10 o 
   1   2   0     5884.87     5371.16     70.83 o 
   2   2   0      335.23      350.93      5.17 o 
   3   2   0     1831.85     1909.85     37.00 o 
   4   2   0      256.98      282.62     13.50 o 
   5   2   0      159.11      173.90      4.74 o 
   6   2   0       56.44       47.89      2.77 o 
   7   2   0       48.69       58.42      7.77 o 
   8   2   0        2.08        0.56      1.62 o 
   9   2   0      110.15      100.96      4.84 o 
  10   2   0       24.79       19.01      6.26 o 
  11   2   0       21.04       19.51      3.77 o 
 -10   3   0       14.51       19.00      4.68 o 
  -9   3   0       58.89       69.52      4.43 o 
  -8   3   0        4.45        5.65      2.04 o 
  -7   3   0        1.90        2.06      1.45 o 
  -6   3   0       42.34       37.28      2.33 o 
  -5   3   0      429.79      399.54     10.13 o 
  -4   3   0      183.99      208.90      5.08 o 
  -3   3   0      254.89      298.36      8.56 o 
  -2   3   0       72.29       83.35      2.36 o 
  -1   3   0      688.49      754.00     10.64 o 
   0   3   0     3706.89     3608.32     81.12 o 
   1   3   0       10.22        9.95      0.82 o 
   2   3   0      179.91      174.06      3.13 o 
   3   3   0      528.00      558.60      8.21 o 
   4   3   0      809.12      819.17     11.73 o 
   5   3   0      372.80      421.43      8.79 o 
   6   3   0      298.33      278.05      6.82 o 
   7   3   0      109.97       98.55      4.14 o 
   8   3   0       12.77        9.27      2.87 o 
   9   3   0        0.03       -0.83      1.67 o 
  10   3   0       53.41       50.73      4.26 o 
  11   3   0       15.91       12.55      5.05 o 
  12   3   0        1.89        0.02      2.42 o 
  -9   4   0       75.23       92.46      7.24 o 
  -8   4   0       41.50       56.45      3.17 o 
  -7   4   0       17.54       17.08      2.87 o 
  -6   4   0       16.60       17.02      3.02 o 
  -5   4   0        1.08        4.84      7.62 o 
  -4   4   0       76.13      111.00      6.29 o 
  -3   4   0       82.00       82.53      2.47 o 
  -2   4   0        0.88        0.75      2.11 o 
  -1   4   0      536.18      560.76      9.95 o 
   0   4   0      173.39      188.96      3.52 o 
   1   4   0     3349.91     3527.77     46.13 o 
   2   4   0     3954.18     4031.02     52.61 o 
   3   4   0      546.09      630.10      9.40 o 
   4   4   0       57.84      108.11      2.63 o 
   5   4   0        3.81        2.01      1.73 o 
   6   4   0      414.78      400.08      8.90 o 
   7   4   0       80.69       66.86      4.37 o 
   8   4   0        1.56        0.15      1.92 o 
   9   4   0       28.55       29.18      3.30 o 
  10   4   0       67.83       66.60      4.49 o 
  11   4   0       39.00       44.36      4.42 o 
  12   4   0       80.17       76.37      5.71 o 
  -8   5   0        7.03       38.01      6.18 o 
  -7   5   0      344.59      326.11     13.12 o 
  -6   5   0      112.48      105.39      4.49 o 
  -4   5   0      217.43      212.54      4.75 o 
  -3   5   0        4.67        2.99      1.93 o 
  -2   5   0       67.27       61.09      2.70 o 
  -1   5   0      160.71      170.65      4.42 o 
   0   5   0     1267.91     1413.91     23.03 o 
   1   5   0     1031.69     1095.82     20.35 o 
   2   5   0        2.99        2.26      2.24 o 
   3   5   0        9.14       12.28      1.33 o 
   4   5   0       33.30       60.25      3.04 o 
   5   5   0      282.02      291.55      5.48 o 
   6   5   0       30.07       26.28      1.72 o 
   7   5   0      748.20      678.35     13.91 o 
   8   5   0       15.83        6.13      2.64 o 
   9   5   0       50.99       37.36      3.70 o 
  10   5   0      124.39      115.66      7.01 o 
  11   5   0      104.06      100.36      5.56 o 
  12   5   0       60.56       56.15      5.06 o 
  -8   6   0       97.55      111.87      6.49 o 
  -7   6   0      136.66      170.57      6.74 o 
  -6   6   0      151.07      151.84      6.05 o 
  -5   6   0       62.42       63.19      2.88 o 
  -4   6   0      291.89      274.83      5.81 o 
  -2   6   0      275.44      282.18      5.57 o 
  -1   6   0       12.82       18.12      6.49 o 
   0   6   0      174.60      170.78      5.80 o 
   1   6   0      539.54      541.77      8.70 o 
   2   6   0      454.22      466.13      7.76 o 
   3   6   0      334.78      336.17      6.64 o 
   4   6   0       15.71       25.72      3.71 o 
   5   6   0        1.92        1.40      2.16 o 
   6   6   0        8.99        4.99      1.38 o 
   7   6   0      178.80      154.05      5.47 o 
   8   6   0      105.96       95.02      6.64 o 
   9   6   0        0.68       -0.78      1.91 o 
  10   6   0       29.62       28.94      3.44 o 
  11   6   0       30.11       21.36      3.41 o 
  -7   7   0       31.35       30.98      3.66 o 
  -6   7   0        1.09       -0.46      2.20 o 
  -5   7   0       14.65       18.42      2.79 o 
  -4   7   0        1.63       19.00      9.95 o 
  -3   7   0      308.24      300.86      7.46 o 
  -2   7   0      513.02      534.05     14.98 o 
  -1   7   0       21.52       44.40      2.29 o 
   0   7   0      101.46       86.44      4.70 o 
   1   7   0        8.92        7.34      1.20 o 
   2   7   0       22.53       24.49      2.80 o 
   3   7   0       74.07       77.62      3.28 o 
   4   7   0      980.89      981.50     14.93 o 
   5   7   0       94.11      110.56     12.12 o 
   6   7   0       88.49       92.14      4.62 o 
   7   7   0       20.85       21.32      2.64 o 
   8   7   0       72.84       60.70      3.99 o 
   9   7   0       14.55       13.52      2.55 o 
  10   7   0       23.79       19.46      3.18 o 
  11   7   0        5.98        8.34      2.86 o 
  -6   8   0      152.34      187.01     10.26 o 
  -5   8   0       99.10      112.46      6.64 o 
  -4   8   0       24.22       23.71      3.06 o 
  -3   8   0        3.42        5.57      4.60 o 
  -2   8   0      584.32      567.68      9.99 o 
  -1   8   0        0.02        0.94      3.19 o 
   0   8   0       26.01       20.70      1.82 o 
   1   8   0       42.04       37.44      3.97 o 
   2   8   0      109.11      117.65      4.52 o 
   3   8   0       69.37       59.84      2.68 o 
   4   8   0      147.97      116.55      3.67 o 
   5   8   0      767.11      825.23     13.36 o 
   6   8   0      974.61      933.00     19.40 o 
   7   8   0       19.11       14.48      4.37 o 
   8   8   0       47.30       51.33      7.32 o 
   9   8   0        6.17        7.53      2.45 o 
  10   8   0       21.48       18.31      3.13 o 
  11   8   0       17.43       17.05      3.51 o 
  -5   9   0      159.58      191.55     12.67 o 
  -4   9   0       28.10       22.32      6.18 o 
  -3   9   0        7.95       12.25      3.09 o 
  -2   9   0      135.37      155.35      6.00 o 
  -1   9   0       34.14       36.56      4.00 o 
   0   9   0      156.68      148.69      4.25 o 
   1   9   0       76.53       77.05      3.05 o 
   2   9   0      139.11      139.07      6.18 o 
   3   9   0       60.99       53.05      2.69 o 
   4   9   0       96.55       82.44      3.75 o 
   5   9   0      360.07      354.39      7.43 o 
   6   9   0       72.57       68.83      4.28 o 
   7   9   0       40.27       44.56      3.65 o 
   8   9   0        8.56        4.72      2.23 o 
   9   9   0       38.06       49.97      4.31 o 
  10   9   0        0.04       -1.07      2.13 o 
  -3  10   0        0.00        0.90      4.68 o 
  -2  10   0      122.16      126.85     10.56 o 
  -1  10   0        3.69        6.79      4.83 o 
   0  10   0        1.66        0.71      1.96 o 
   1  10   0        2.94        5.83      2.43 o 
   2  10   0      157.59      168.76      4.89 o 
   3  10   0       23.87       28.50      2.56 o 
   4  10   0      110.25      103.89      6.71 o 
   5  10   0       62.29       64.97      3.29 o 
   6  10   0      155.27      143.90      4.64 o 
   7  10   0       32.68       30.38      3.39 o 
   8  10   0       12.93       15.42      2.75 o 
   9  10   0        4.76        1.79      2.36 o 
  -1  11   0        0.81        2.11      4.83 o 
   0  11   0       17.54       23.08      6.18 o 
   1  11   0       35.41       38.61      7.09 o 
   2  11   0      126.75      121.27      9.65 o 
   3  11   0       69.03       55.15      4.10 o 
   4  11   0       13.26       15.34      2.85 o 
   5  11   0        0.78        2.60      1.78 o 
   6  11   0        0.13        2.91      3.70 o 
   7  11   0       35.95       49.22      6.79 o 
   8  11   0        3.15        5.25      2.55 o 
   2  12   0        9.77       15.84      5.88 o 
   3  12   0      101.09       96.53     10.26 o 
   4  12   0       17.71       21.87      5.88 o 
   5  12   0      290.21      311.16      9.85 o 
   6  12   0       60.60       66.37      6.94 o 
  -6 -12   1        0.45        2.11      3.47 o 
  -5 -12   1        9.79       18.76      3.48 o 
  -4 -12   1        0.77        0.90      4.22 o 
  -3 -12   1       49.59       53.39      8.14 o 
  -2 -12   1       31.70       35.90      7.24 o 
  -8 -11   1      137.22      142.98      6.31 o 
  -7 -11   1       40.57       56.34      6.18 o 
  -6 -11   1        3.61        4.07      3.17 o 
  -5 -11   1       16.70       26.00      3.39 o 
  -4 -11   1       21.15       23.64      3.26 o 
  -3 -11   1       11.72       13.38      3.92 o 
  -2 -11   1       18.07       17.95      5.73 o 
  -1 -11   1       36.92       31.07      6.79 o 
   0 -11   1        4.06       -1.66      3.92 o 
   1 -11   1        0.15       -2.26      4.52 o 
  -9 -10   1       73.18       85.17      5.58 o 
  -8 -10   1       20.29       15.13      2.94 o 
  -7 -10   1        2.37       -0.03      1.97 o 
  -6 -10   1       42.89       43.19      3.04 o 
  -5 -10   1        8.29       10.95      1.93 o 
  -4 -10   1       23.52       29.04      3.07 o 
  -3 -10   1      100.35      108.97      3.87 o 
  -2 -10   1      185.09      165.93      6.22 o 
  -1 -10   1       13.76       10.58      3.09 o 
   0 -10   1        0.00       -1.73      3.47 o 
   1 -10   1        0.44       -1.96      3.92 o 
   2 -10   1       27.73       17.19      5.88 o 
   3 -10   1        6.77       -0.15      4.52 o 
 -10  -9   1        0.68        3.72      3.92 o 
  -9  -9   1       13.82       18.35      3.00 o 
  -8  -9   1       11.26       15.13      2.79 o 
  -7  -9   1       11.20       12.97      2.40 o 
  -6  -9   1      299.95      284.42      8.45 o 
  -5  -9   1       24.55       20.70      2.16 o 
  -4  -9   1        9.76        7.16      1.66 o 
  -3  -9   1        8.07        5.78      1.52 o 
  -2  -9   1      700.54      645.52     11.08 o 
  -1  -9   1       32.15       30.77      2.29 o 
   0  -9   1       25.80       30.24      4.46 o 
   1  -9   1        0.39       -0.60      1.20 o 
   2  -9   1       12.73        7.58      5.88 o 
   3  -9   1      177.98      189.89     12.37 o 
   4  -9   1      249.81      242.69     14.18 o 
   5  -9   1       36.34       29.71      6.94 o 
 -11  -8   1       95.84       97.01      6.01 o 
 -10  -8   1       92.68       88.45      5.39 o 
  -9  -8   1       43.44       46.54      5.13 o 
  -8  -8   1       63.43       64.26      4.30 o 
  -7  -8   1      515.65      526.17     12.03 o 
  -6  -8   1      144.01      134.28      4.14 o 
  -5  -8   1       98.25       93.84      5.91 o 
  -4  -8   1       35.07       40.48      2.47 o 
  -3  -8   1       90.37       77.24      2.93 o 
  -2  -8   1      174.69      146.97      4.25 o 
  -1  -8   1       11.40       10.91      1.52 o 
   0  -8   1        0.62        2.74      2.87 o 
   1  -8   1      130.78      123.12      3.68 o 
   2  -8   1       73.60       82.28      4.00 o 
   3  -8   1       53.33       56.50      3.84 o 
   4  -8   1        9.07        4.49      3.09 o 
   5  -8   1        6.94       13.52      5.73 o 
   6  -8   1      164.81      182.05     12.07 o 
 -11  -7   1      127.85      135.42      6.59 o 
 -10  -7   1       10.35        5.16      2.60 o 
  -9  -7   1       25.84       22.50      3.11 o 
  -8  -7   1        9.61       11.31      2.43 o 
  -7  -7   1        8.05       10.56      2.21 o 
  -6  -7   1      530.75      532.01      9.34 o 
  -5  -7   1      926.58      983.54     15.53 o 
  -4  -7   1      357.82      354.50      6.82 o 
  -3  -7   1       50.67       47.19      2.21 o 
  -2  -7   1       77.53       75.52      2.61 o 
  -1  -7   1        0.25        2.18      1.03 o 
   0  -7   1        4.51        4.91      1.41 o 
   1  -7   1      351.72      359.98      6.83 o 
   2  -7   1      334.88      341.94      7.54 o 
   3  -7   1        6.52        6.31      1.56 o 
   4  -7   1      388.28      386.38      9.98 o 
   5  -7   1        4.39        2.47      2.19 o 
   6  -7   1       29.32       29.77      3.48 o 
   7  -7   1       26.74       24.50      4.37 o 
 -11  -6   1        0.65       -0.83      2.10 o 
 -10  -6   1        5.96        7.99      3.77 o 
  -9  -6   1       23.02       17.40      2.86 o 
  -8  -6   1      587.03      544.05     12.41 o 
  -7  -6   1        2.41        3.30      6.49 o 
  -6  -6   1       18.30       18.64      1.70 o 
  -5  -6   1       78.30       65.27      2.54 o 
  -4  -6   1      360.10      398.51      7.04 o 
  -3  -6   1        0.70        5.00      1.06 o 
  -2  -6   1        0.12       -0.41      4.00 o 
  -1  -6   1       66.92       81.17      6.54 o 
   0  -6   1      443.75      459.00      8.60 o 
   1  -6   1      328.74      331.90      6.13 o 
   2  -6   1       47.79       48.28      2.60 o 
   3  -6   1     1016.44      992.15     15.15 o 
   4  -6   1      127.59      116.50      3.54 o 
   5  -6   1       23.41       24.91      2.13 o 
   6  -6   1       13.56       13.82      1.91 o 
   7  -6   1      401.08      418.95     11.18 o 
   8  -6   1      141.92      165.18      6.87 o 
 -11  -5   1       12.84       12.35      3.11 o 
 -10  -5   1       18.29       15.20      2.83 o 
  -9  -5   1      134.79      131.21      5.44 o 
  -8  -5   1        1.81       -1.06      2.11 o 
  -7  -5   1        4.30        6.88      1.86 o 
  -6  -5   1       84.24       84.70      3.18 o 
  -5  -5   1      494.12      477.34      7.95 o 
  -4  -5   1       52.09       64.95      2.20 o 
  -3  -5   1       17.64       21.73      2.81 o 
  -2  -5   1        6.79        8.45      2.26 o 
  -1  -5   1      203.95      259.90      9.88 o 
   0  -5   1      951.88      996.70     14.28 o 
   1  -5   1       91.66      103.50      2.64 o 
   2  -5   1       60.84       62.78      2.18 o 
   3  -5   1        0.03        0.20      3.39 o 
   5  -5   1     1067.82     1036.34     18.98 o 
   6  -5   1       28.93       21.08      3.24 o 
   7  -5   1       39.99       49.09      2.99 o 
   8  -5   1      505.66      511.25     12.82 o 
 -12  -4   1      109.75       89.35      8.07 o 
 -11  -4   1      535.25      495.49     13.01 o 
 -10  -4   1      368.78      369.44     27.53 o 
  -9  -4   1      234.13      231.10      7.35 o 
  -8  -4   1      769.89      668.53     14.25 o 
  -7  -4   1       21.18       21.93      2.55 o 
  -6  -4   1       76.28       91.60      2.48 o 
  -5  -4   1     1901.66     1969.36     26.90 o 
  -4  -4   1      223.43      251.98      4.64 o 
  -3  -4   1      543.56      612.50      9.19 o 
  -2  -4   1       14.73        3.32      1.66 o 
  -1  -4   1      139.32      150.76      2.98 o 
   0  -4   1       14.16       10.86      2.41 o 
   1  -4   1       48.63       50.28      1.66 o 
   2  -4   1      314.46      342.61      5.82 o 
   3  -4   1       60.77       70.84      2.65 o 
   4  -4   1      644.11      610.63     11.40 o 
   5  -4   1      105.59      115.58     15.31 o 
   7  -4   1       40.01       63.62      7.92 o 
   8  -4   1      146.73      187.82      7.85 o 
   9  -4   1       81.73      113.64     10.11 o 
 -12  -3   1       29.80       31.81      4.05 o 
 -11  -3   1        9.06        4.89      4.15 o 
 -10  -3   1        0.01       -0.92      1.84 o 
  -9  -3   1      115.63      121.58      5.27 o 
  -8  -3   1      216.99      196.14      6.40 o 
  -7  -3   1      332.25      353.22      9.73 o 
  -6  -3   1      205.23      209.40      5.81 o 
  -5  -3   1      232.85      239.33      4.37 o 
  -4  -3   1       14.68       15.59      1.00 o 
  -3  -3   1       58.59       66.63      2.64 o 
  -2  -3   1      394.42      422.30      6.37 o 
  -1  -3   1       26.51       28.22      1.38 o 
   0  -3   1      211.90      224.76      4.95 o 
   1  -3   1      229.44      249.50      6.05 o 
   2  -3   1      290.42      278.87      4.79 o 
   3  -3   1      823.08      838.72     12.26 o 
   4  -3   1      226.15      224.47      4.56 o 
   5  -3   1        7.36       15.66      2.56 o 
   6  -3   1       14.21       16.60      2.81 o 
   7  -3   1        1.23        0.64      1.28 o 
   8  -3   1       33.40       33.30      2.60 o 
   9  -3   1        2.29        6.49      2.94 o 
  10  -3   1        3.07        0.33      2.64 o 
 -11  -2   1        1.09        0.08      2.32 o 
 -10  -2   1      123.41      118.94      6.26 o 
  -9  -2   1      153.83      173.35      6.40 o 
  -8  -2   1       33.48       27.69      2.82 o 
  -7  -2   1       13.51       14.87      3.85 o 
  -6  -2   1      307.07      291.17      7.04 o 
  -5  -2   1     1524.55     1684.71     37.28 o 
  -4  -2   1     2455.46     2605.04     55.94 o 
  -3  -2   1       21.25       22.66      0.95 o 
  -2  -2   1      545.48      567.85      8.01 o 
  -1  -2   1        3.55        3.35      0.58 o 
   0  -2   1     1267.10     1161.68     15.44 o 
   1  -2   1      580.02      620.09     17.78 o 
   2  -2   1      803.61      818.94     11.45 o 
   3  -2   1     1035.78     1120.42     17.62 o 
   4  -2   1       59.56       62.05      3.04 o 
   5  -2   1        7.37        7.87      1.22 o 
   6  -2   1      115.10      127.65      3.65 o 
   7  -2   1       75.58       72.38      4.20 o 
   8  -2   1        7.47        8.64      2.06 o 
   9  -2   1        6.57        4.88      2.34 o 
  10  -2   1       79.35       94.48      5.13 o 
 -11  -1   1       28.68       26.03      3.52 o 
 -10  -1   1       63.19       60.18      4.59 o 
  -9  -1   1      247.78      208.97      6.99 o 
  -8  -1   1       86.23       77.76      4.04 o 
  -7  -1   1      807.54      810.17     15.78 o 
  -6  -1   1      100.76      100.16      4.12 o 
  -5  -1   1      535.39      596.32      9.13 o 
  -4  -1   1     1106.61     1123.82     15.59 o 
  -3  -1   1       54.72       53.35      3.12 o 
  -2  -1   1     1747.07     1768.55     23.22 o 
  -1  -1   1      625.19      606.86     14.17 o 
   0  -1   1     3058.87     2790.18     51.30 o 
   1  -1   1       32.05       27.22      0.79 o 
   2  -1   1     1046.51     1142.65     15.38 o 
   3  -1   1      657.49      681.25     15.33 o 
   4  -1   1      850.15     1012.58     14.47 o 
   5  -1   1       27.38       40.17      2.26 o 
   6  -1   1       15.20       17.97      2.49 o 
   7  -1   1      329.80      349.42      6.78 o 
   8  -1   1      135.45      128.49      5.01 o 
   9  -1   1       58.25       59.50      4.21 o 
  10  -1   1      146.02      163.38      6.45 o 
  11  -1   1        8.73        9.57      5.28 o 
 -11   0   1      184.26      187.96     10.18 o 
 -10   0   1       64.12       65.03      5.13 o 
  -9   0   1       76.48       77.41      4.48 o 
  -8   0   1      169.58      153.26      5.65 o 
  -7   0   1      672.09      681.16     11.08 o 
  -6   0   1        5.56        5.10      1.12 o 
  -5   0   1      236.37      273.88      5.10 o 
  -4   0   1        1.83        3.98      2.18 o 
  -3   0   1      274.73      279.03      4.56 o 
  -2   0   1    17091.29    15063.18    244.40 o 
  -1   0   1     2239.05     2086.27     33.86 o 
   1   0   1     3477.55     3318.80     91.21 o 
   2   0   1      318.35      387.94      5.63 o 
   3   0   1      222.67      276.13      4.50 o 
   4   0   1     1443.23     1893.16     60.10 o 
   5   0   1     1991.45     2378.69     50.19 o 
   6   0   1      384.10      419.19      8.40 o 
   7   0   1      225.46      217.46      4.75 o 
   8   0   1       63.53       64.59      3.84 o 
   9   0   1       44.59       53.33      4.05 o 
  10   0   1       71.79       73.65      7.69 o 
  11   0   1       66.81       68.16      5.12 o 
 -11   1   1      203.32      217.08      8.05 o 
 -10   1   1       13.92       13.21      2.82 o 
  -9   1   1        0.39        2.01      1.97 o 
  -8   1   1       57.58       36.57      3.25 o 
  -7   1   1        2.26        6.49      1.41 o 
  -6   1   1       20.53       26.88      1.90 o 
  -5   1   1      191.91      169.95      3.82 o 
  -4   1   1     1710.06     1805.47     24.58 o 
  -3   1   1      737.16      811.67     11.56 o 
  -2   1   1       14.08       20.17      1.24 o 
  -1   1   1      233.92      218.55      7.82 o 
   0   1   1     3724.50     3574.52    100.54 o 
   1   1   1     1022.58     1057.19     13.94 o 
   2   1   1     4449.76     4594.73    101.06 o 
   3   1   1      476.46      562.01     16.29 o 
   4   1   1     1334.62     1384.50     22.93 o 
   5   1   1       52.64       59.79      2.47 o 
   6   1   1      639.84      726.01     17.83 o 
   7   1   1      148.22      150.66      5.66 o 
   8   1   1       21.40       23.32      2.75 o 
   9   1   1       11.40       11.46      2.40 o 
  10   1   1       49.03       49.25      4.16 o 
  11   1   1       85.94      105.33     11.61 o 
 -10   2   1      192.28      225.94     10.71 o 
  -9   2   1       31.23       35.66      3.56 o 
  -8   2   1        0.39        0.38      1.81 o 
  -7   2   1      183.35      150.58      4.18 o 
  -6   2   1        1.36        0.71      1.10 o 
  -5   2   1      139.03      123.13      3.25 o 
  -4   2   1        0.51        0.67      0.85 o 
  -3   2   1     2349.87     2671.49     40.42 o 
  -2   2   1     1501.21     1542.69     36.83 o 
  -1   2   1     1155.28     1181.99     18.22 o 
   0   2   1    11819.30    10456.86    157.71 o 
   1   2   1     4322.42     4071.19     76.37 o 
   2   2   1     3900.08     3955.24     63.90 o 
   3   2   1     1168.48     1196.08     16.14 o 
   4   2   1      622.73      693.52     17.50 o 
   5   2   1      562.78      648.57     12.21 o 
   6   2   1      552.38      559.53     11.30 o 
   7   2   1       24.10       18.40      2.28 o 
   8   2   1       24.68       10.56      2.18 o 
   9   2   1       88.63       98.08      4.85 o 
  10   2   1       59.00       58.62      4.48 o 
  11   2   1       46.17       40.73      4.08 o 
  12   2   1       61.92       58.17      4.96 o 
 -10   3   1        8.61       13.88      4.22 o 
  -9   3   1       16.14       20.68      3.24 o 
  -8   3   1        3.84        5.71      4.07 o 
  -7   3   1       74.28       67.54      2.95 o 
  -6   3   1      119.75       88.24      3.14 o 
  -5   3   1      131.35      150.59      3.88 o 
  -4   3   1      134.16      145.97      5.02 o 
  -3   3   1       59.91       69.47      2.09 o 
  -2   3   1      156.02      169.58      3.32 o 
  -1   3   1      292.36      333.35      8.56 o 
   0   3   1     1803.27     1836.22     24.31 o 
   1   3   1     6200.31     5794.52     79.51 o 
   2   3   1     2158.14     2130.25     28.15 o 
   3   3   1     1175.76     1225.20     20.65 o 
   4   3   1      354.71      435.88      6.74 o 
   5   3   1      152.13      152.08      4.42 o 
   6   3   1      257.08      260.68      6.61 o 
   7   3   1        0.01        0.54      1.43 o 
   8   3   1      127.83      120.02      4.83 o 
   9   3   1        1.96       -0.88      1.76 o 
  10   3   1        2.56        4.52      3.09 o 
  11   3   1      371.88      351.67     10.34 o 
  12   3   1       27.18       28.09      3.87 o 
  -9   4   1       34.26       34.39      5.28 o 
  -8   4   1       13.90       11.12      2.43 o 
  -7   4   1      302.73      271.32      6.29 o 
  -6   4   1       49.54       47.06      2.51 o 
  -5   4   1      770.25      769.64     12.23 o 
  -4   4   1        1.79        4.52      2.87 o 
  -3   4   1       81.34      104.35      3.34 o 
  -2   4   1       83.84       86.89      2.77 o 
  -1   4   1       20.48       20.21      3.02 o 
   0   4   1      259.37      311.10      5.10 o 
   1   4   1     1363.35     1440.82     19.54 o 
   2   4   1     3138.25     3446.47     45.17 o 
   3   4   1       21.44       29.66      1.72 o 
   4   4   1       50.29       45.38      1.72 o 
   5   4   1      388.46      386.81      6.46 o 
   6   4   1      485.28      479.60     17.57 o 
   7   4   1      203.71      166.73      5.43 o 
   8   4   1        0.54        3.30      1.88 o 
   9   4   1      162.13      136.44      5.58 o 
  10   4   1      160.16      166.92     11.01 o 
  11   4   1        5.98        2.96      4.37 o 
  12   4   1        3.62        6.12      2.96 o 
  -8   5   1      207.98      231.67     11.76 o 
  -7   5   1        9.28       22.02      4.98 o 
  -6   5   1       47.36       53.65      3.10 o 
  -5   5   1      289.76      310.38     10.67 o 
  -4   5   1       62.76       82.26      3.54 o 
  -3   5   1      197.63      190.78      5.51 o 
  -2   5   1       20.27       15.99      4.37 o 
  -1   5   1      976.22      984.74     14.20 o 
   1   5   1      423.95      482.30      7.60 o 
   2   5   1      126.75      159.92      3.38 o 
   3   5   1      278.28      295.31      5.30 o 
   4   5   1       91.74      107.34      2.84 o 
   5   5   1      572.72      599.94      9.49 o 
   6   5   1      153.00      157.19      3.61 o 
   7   5   1       14.69       16.29      3.47 o 
   8   5   1       21.47       12.04      2.23 o 
   9   5   1       26.42       17.68      2.92 o 
  10   5   1      109.92       99.70      5.17 o 
  11   5   1        0.03       -2.38      4.83 o 
  12   5   1       16.39       20.70      3.56 o 
  -8   6   1       52.07       69.87      4.93 o 
  -7   6   1      100.93      124.15      5.83 o 
  -6   6   1      140.82      153.73      6.33 o 
  -5   6   1       22.60       27.77      3.01 o 
  -4   6   1       25.25       43.74      5.90 o 
  -3   6   1        9.11       21.76     12.52 o 
  -2   6   1      119.07      138.26      3.89 o 
  -1   6   1      230.57      216.98      6.95 o 
   0   6   1       19.12       26.53      3.34 o 
   1   6   1       18.47       36.20      2.41 o 
   2   6   1      777.78      825.29     12.37 o 
   3   6   1       67.71       62.61      2.26 o 
   4   6   1      136.20      152.93      3.74 o 
   5   6   1      384.05      355.82      8.00 o 
   6   6   1      250.86      251.19      5.28 o 
   7   6   1      124.43      113.19      4.62 o 
   8   6   1       83.17       87.58      4.26 o 
   9   6   1        1.02        2.98      2.03 o 
  10   6   1        2.75        1.83      2.41 o 
  11   6   1       60.88       51.82      4.52 o 
  12   6   1       58.88       54.14      4.94 o 
  -7   7   1        0.33        0.73      2.34 o 
  -6   7   1       43.36       52.61      6.18 o 
  -5   7   1       31.23       34.50      3.48 o 
  -4   7   1        0.09        5.72      3.85 o 
  -3   7   1        8.20       27.45      2.21 o 
  -2   7   1     1212.07     1200.18     17.88 o 
  -1   7   1      176.71      159.66      5.03 o 
   0   7   1      130.22      144.67      3.67 o 
   1   7   1       20.49       22.74      1.67 o 
   2   7   1        2.09        2.08      1.79 o 
   3   7   1       16.35       18.67      1.98 o 
   4   7   1      363.81      400.64      7.37 o 
   5   7   1     1245.59     1258.64     18.53 o 
   6   7   1      330.24      320.51      6.49 o 
   7   7   1      158.52      142.05      5.26 o 
   8   7   1        2.20       -0.52      1.78 o 
   9   7   1      118.40      126.91      6.79 o 
  10   7   1        1.00       -1.96      4.68 o 
  11   7   1       42.69       39.29      4.16 o 
  -6   8   1       23.81       28.49      7.77 o 
  -5   8   1      547.01      562.41     24.74 o 
  -4   8   1      151.62      133.77      5.71 o 
  -3   8   1      334.23      355.02      9.66 o 
  -2   8   1       25.36       50.06      9.80 o 
  -1   8   1      255.68      241.94      5.38 o 
   0   8   1       43.82       47.92      2.39 o 
   1   8   1      699.90      602.29     10.15 o 
   2   8   1        1.41        3.82      1.48 o 
   3   8   1       46.44       59.23      2.64 o 
   4   8   1       99.93       78.39      3.47 o 
   5   8   1      326.91      307.79      6.52 o 
   6   8   1       26.60       53.54      4.68 o 
   7   8   1      134.14      126.89     13.27 o 
   8   8   1        1.42        2.80      1.95 o 
   9   8   1        3.75        5.69      2.40 o 
  10   8   1        0.88       -1.10      2.21 o 
  11   8   1       95.97       96.86      8.97 o 
  -5   9   1        5.16       12.68      2.99 o 
  -4   9   1        0.13        3.83      3.62 o 
  -3   9   1      104.51      108.98      5.36 o 
  -2   9   1        6.70       12.56      3.54 o 
  -1   9   1        7.72        9.18      5.43 o 
   0   9   1        0.11        4.78      1.93 o 
   1   9   1        1.10        2.92      1.26 o 
   2   9   1        8.33       13.56      2.28 o 
   3   9   1      197.00      169.35      8.15 o 
   4   9   1      106.56      101.68      3.59 o 
   5   9   1       87.22      115.12      3.93 o 
   6   9   1       48.46       43.63      2.84 o 
   7   9   1       52.11       46.92      4.15 o 
   8   9   1        0.44        0.97      2.03 o 
   9   9   1        3.09        4.30      2.39 o 
  10   9   1       12.43        8.82      2.79 o 
  -3  10   1        7.00        9.80      5.43 o 
  -2  10   1        2.88        7.99      3.47 o 
  -1  10   1      109.61      120.21      5.47 o 
   0  10   1       77.02       79.90      6.64 o 
   1  10   1      261.38      254.98      8.00 o 
   2  10   1      378.89      384.36      7.88 o 
   3  10   1       13.84       13.72      2.06 o 
   4  10   1       15.21       20.24      2.14 o 
   5  10   1       73.26       78.54      3.51 o 
   6  10   1        0.04        0.61      1.55 o 
   7  10   1       95.64       97.37      4.83 o 
   8  10   1       11.80       12.71      2.72 o 
   9  10   1       86.55       86.95      9.20 o 
  10  10   1       22.22       23.89      6.03 o 
  -1  11   1      129.99      168.93     12.22 o 
   0  11   1        0.61        2.41      4.68 o 
   1  11   1      124.87      119.16      9.80 o 
   2  11   1      116.63      117.19      5.58 o 
   3  11   1       27.47       26.77      3.38 o 
   4  11   1        9.79       11.37      2.05 o 
   5  11   1        0.72       -0.80      1.64 o 
   6  11   1      494.86      505.44     10.12 o 
   7  11   1       11.14        7.50      2.50 o 
   8  11   1       14.71       22.22      3.26 o 
   1  12   1       84.42       94.57     10.26 o 
   2  12   1        2.26       -0.15      4.52 o 
   4  12   1        0.10       -1.66      3.32 o 
   5  12   1        6.44        5.88      4.52 o 
   6  12   1       96.38      127.60      8.30 o 
  -5 -12   2      284.44      304.94     10.26 o 
  -4 -12   2       12.71       13.94      3.10 o 
  -3 -12   2       56.49       63.20      8.60 o 
  -2 -12   2        0.86        2.71      5.13 o 
  -8 -11   2        0.66        2.11      3.77 o 
  -6 -11   2      219.19      244.95     11.46 o 
  -5 -11   2        1.00        0.98      2.28 o 
  -4 -11   2        0.60        0.02      2.21 o 
  -3 -11   2       29.95       28.65      3.51 o 
  -2 -11   2        1.45        6.83      2.44 o 
  -1 -11   2        6.17       -2.11      4.22 o 
   0 -11   2       54.90       52.49      8.14 o 
   1 -11   2       21.32       25.34      6.64 o 
  -9 -10   2       44.39       49.07      4.40 o 
  -8 -10   2       34.79       37.38      3.78 o 
  -7 -10   2        6.81        7.54      3.17 o 
  -6 -10   2       26.47       32.10      2.92 o 
  -5 -10   2       86.36       82.99      4.56 o 
  -4 -10   2       15.89       17.41      2.83 o 
  -3 -10   2       66.77       68.98      4.41 o 
  -2 -10   2      167.11      132.33      5.74 o 
  -1 -10   2       19.82       23.85      3.01 o 
   0 -10   2        2.13        2.18      2.49 o 
   1 -10   2       12.79        6.79      4.68 o 
   2 -10   2       30.07       34.39      7.09 o 
   3 -10   2        9.80       13.73      5.73 o 
 -10  -9   2        2.70        2.89      2.68 o 
  -9  -9   2       16.41       24.40      3.44 o 
  -8  -9   2        1.48        2.37      2.10 o 
  -7  -9   2       19.19       31.37      4.22 o 
  -6  -9   2        2.84        4.68      1.61 o 
  -5  -9   2      324.69      309.26      9.87 o 
  -4  -9   2      212.97      191.87      7.40 o 
  -3  -9   2       64.38       49.60      2.70 o 
  -2  -9   2        9.71       11.08      1.68 o 
  -1  -9   2       36.68       31.01      3.40 o 
   0  -9   2      324.92      313.29      8.81 o 
   1  -9   2       17.07       18.29      2.60 o 
   2  -9   2       10.28        9.65      4.52 o 
   3  -9   2        2.93       -2.11      4.22 o 
   4  -9   2        3.32        2.71      4.68 o 
 -10  -8   2       49.93       48.24      4.45 o 
  -9  -8   2       58.45       61.51      4.68 o 
  -8  -8   2      403.30      393.33     14.18 o 
  -7  -8   2       25.73       27.02      3.00 o 
  -6  -8   2        0.63        2.02      1.51 o 
  -5  -8   2      364.46      350.50      7.11 o 
  -4  -8   2      229.57      196.68      4.88 o 
  -3  -8   2       65.18       92.91      7.04 o 
  -2  -8   2       56.67       59.45      2.57 o 
  -1  -8   2       36.34       31.72      3.28 o 
   0  -8   2      217.94      217.80      7.57 o 
   1  -8   2       17.82       17.83      1.78 o 
   2  -8   2       32.35       28.41      4.71 o 
   3  -8   2        0.21        1.04      3.09 o 
   4  -8   2       14.12       18.72      6.26 o 
   5  -8   2       65.45       54.45      7.99 o 
   6  -8   2       82.20       81.60      9.35 o 
 -11  -7   2       26.31       24.76      3.76 o 
 -10  -7   2       22.37       27.94      3.58 o 
  -9  -7   2       19.08       23.98      3.19 o 
  -8  -7   2       26.54       27.93      3.18 o 
  -7  -7   2       59.09       64.63      5.20 o 
  -6  -7   2        4.99        5.56      1.41 o 
  -5  -7   2      851.25      800.99     12.78 o 
  -4  -7   2      502.35      536.73      9.22 o 
  -3  -7   2      143.38      156.77      3.93 o 
  -2  -7   2       46.24       39.74      2.15 o 
  -1  -7   2       87.20       92.69      2.84 o 
   0  -7   2       15.02       16.36      2.90 o 
   1  -7   2      297.34      283.55      5.70 o 
   2  -7   2      444.37      434.29      7.96 o 
   3  -7   2       27.90       36.18      2.64 o 
   4  -7   2       18.20       20.04      1.98 o 
   5  -7   2       12.07       13.37      1.90 o 
   6  -7   2       91.48       93.34      5.58 o 
   7  -7   2        4.19        3.39      2.48 o 
 -11  -6   2       26.85       25.12      3.62 o 
 -10  -6   2      158.74      149.00      7.16 o 
  -9  -6   2        2.90        2.15      2.06 o 
  -8  -6   2       19.73       17.30      2.68 o 
  -7  -6   2       31.60       23.02      2.77 o 
  -6  -6   2        0.37        1.52      1.09 o 
  -5  -6   2      194.96      192.59      4.40 o 
  -4  -6   2     1073.63     1071.68     15.81 o 
  -3  -6   2      203.24      215.87      4.52 o 
  -2  -6   2      166.06      158.84      4.63 o 
  -1  -6   2      208.56      188.93      4.04 o 
   0  -6   2      218.42      214.88      4.39 o 
   1  -6   2      122.05      136.76      5.64 o 
   2  -6   2      269.59      269.63      5.40 o 
   3  -6   2      539.53      513.74      8.93 o 
   4  -6   2        1.46        0.22      1.48 o 
   5  -6   2       72.28       68.42      2.99 o 
   6  -6   2       69.97       76.11      4.60 o 
   7  -6   2       40.61       42.50      4.75 o 
   8  -6   2        6.13       10.85      6.11 o 
 -11  -5   2        1.19        0.30      2.35 o 
 -10  -5   2       82.43       81.09      4.92 o 
  -9  -5   2        2.68        3.90      2.17 o 
  -8  -5   2       50.71       44.88      3.62 o 
  -7  -5   2       13.06        9.79      2.13 o 
  -6  -5   2       74.27       85.41      3.07 o 
  -5  -5   2        0.83        2.19      1.00 o 
  -4  -5   2        7.96        6.33      1.81 o 
  -3  -5   2        9.73       10.00      1.90 o 
  -2  -5   2      784.29      882.65     12.86 o 
  -1  -5   2     1276.17     1310.08     18.24 o 
   0  -5   2       89.44      114.27      6.31 o 
   1  -5   2       45.09       63.62      3.30 o 
   2  -5   2      341.90      316.13      5.76 o 
   3  -5   2      141.13      137.32      3.51 o 
   4  -5   2     2029.26     1928.57     27.06 o 
   5  -5   2        1.08        3.34      2.49 o 
   6  -5   2        7.21        5.34      1.98 o 
   7  -5   2       50.27       55.12      3.05 o 
   8  -5   2       71.53       88.24      3.90 o 
 -11  -4   2       53.10       44.28      4.98 o 
 -10  -4   2        5.29        9.05      2.67 o 
  -9  -4   2        9.42        5.88      2.38 o 
  -8  -4   2      188.03      180.50      6.13 o 
  -7  -4   2      415.13      412.56      9.65 o 
  -6  -4   2      355.19      364.93      6.47 o 
  -5  -4   2       83.34       73.35      2.33 o 
  -4  -4   2      173.88      189.87      3.86 o 
  -3  -4   2        2.39        2.34      0.72 o 
  -2  -4   2     1560.58     1624.24     22.02 o 
  -1  -4   2        0.47        0.77      0.71 o 
   0  -4   2     1237.16     1206.29     16.59 o 
   1  -4   2      422.15      436.38      7.05 o 
   2  -4   2       36.01       30.95      2.32 o 
   3  -4   2        2.29       -0.22      0.75 o 
   4  -4   2       10.56       12.01      2.36 o 
   5  -4   2     1111.64     1067.45     16.12 o 
   6  -4   2      883.47      880.71     14.05 o 
   7  -4   2      223.84      243.27      5.85 o 
   8  -4   2      373.99      373.81      7.93 o 
   9  -4   2      137.00      150.36      5.90 o 
 -11  -3   2      677.92      638.89     15.25 o 
 -10  -3   2        0.48        2.94      2.35 o 
  -9  -3   2      490.54      469.87     11.41 o 
  -8  -3   2      517.86      520.68     11.73 o 
  -7  -3   2      128.44      122.19      4.58 o 
  -6  -3   2       14.57        8.17      2.21 o 
  -5  -3   2        0.35        1.53      1.52 o 
  -4  -3   2      116.72      137.19      3.93 o 
  -3  -3   2     1742.15     1834.17     24.64 o 
  -2  -3   2      311.57      349.34      5.44 o 
  -1  -3   2      608.07      609.79      8.66 o 
   0  -3   2      104.79      107.96      2.18 o 
   1  -3   2       26.15       26.66      1.06 o 
   2  -3   2      209.88      214.21      4.29 o 
   3  -3   2      900.28      968.01     13.92 o 
   4  -3   2       71.21       73.07      4.57 o 
   5  -3   2      231.80      205.78      5.18 o 
   6  -3   2      153.63      147.85      4.06 o 
   7  -3   2       14.53       13.19      1.78 o 
   8  -3   2       44.24       45.15      2.90 o 
   9  -3   2       76.32       82.08      4.59 o 
  10  -3   2        5.62        2.94      5.51 o 
 -11  -2   2        0.17       -1.05      2.10 o 
 -10  -2   2      120.74      123.71      5.70 o 
  -9  -2   2       19.61       21.52      3.32 o 
  -8  -2   2      432.88      416.16     10.08 o 
  -7  -2   2        2.33        0.15      1.51 o 
  -6  -2   2       38.01       38.67      1.59 o 
  -5  -2   2      144.70      148.67      3.19 o 
  -4  -2   2     1814.36     1964.15     47.08 o 
  -3  -2   2      128.88      128.24      3.00 o 
  -2  -2   2        2.86        7.64      0.63 o 
  -1  -2   2     1640.31     1554.16     20.52 o 
   0  -2   2       11.58       19.82      1.15 o 
   1  -2   2      169.23      175.39      3.13 o 
   2  -2   2      640.35      667.06      9.58 o 
   3  -2   2        4.46        4.33      0.86 o 
   4  -2   2       18.01       26.05      1.68 o 
   5  -2   2       21.01       16.25      1.87 o 
   6  -2   2      131.49      135.57      3.74 o 
   7  -2   2      118.24      109.55      3.54 o 
   8  -2   2       77.58       79.86      6.79 o 
   9  -2   2       11.11       15.70      3.85 o 
  10  -2   2        4.05        4.34      2.40 o 
 -11  -1   2      165.30      160.55      6.87 o 
 -10  -1   2        4.02        0.25      2.18 o 
  -9  -1   2      102.30      106.44      4.91 o 
  -8  -1   2      158.41      147.04      6.86 o 
  -7  -1   2     1370.65     1288.63     21.92 o 
  -6  -1   2       29.34       27.51      3.50 o 
  -5  -1   2      467.03      498.01      7.95 o 
  -4  -1   2      126.20      178.61      4.59 o 
  -3  -1   2       46.10       50.76      1.54 o 
  -2  -1   2     3593.12     3650.20     47.36 o 
  -1  -1   2      775.41      764.41     10.25 o 
   0  -1   2      464.11      447.31      7.71 o 
   1  -1   2    13015.54    11773.65    298.07 o 
   2  -1   2      339.97      384.12     11.26 o 
   3  -1   2     2989.67     3252.04     74.19 o 
   4  -1   2      614.19      630.18     11.31 o 
   5  -1   2      176.89      190.02      4.12 o 
   6  -1   2     1039.23     1215.70     33.73 o 
   7  -1   2       32.86       31.43      4.53 o 
   8  -1   2        0.41       -0.60      1.65 o 
   9  -1   2        8.67        8.73      2.28 o 
  10  -1   2        0.03        3.39      2.24 o 
  11  -1   2       62.25       78.47      6.18 o 
 -11   0   2       21.67       26.40      3.73 o 
 -10   0   2        0.14       -0.87      2.13 o 
  -9   0   2       96.94      105.11      5.51 o 
  -8   0   2       65.32       62.63      3.79 o 
  -7   0   2      450.03      437.82      7.90 o 
  -6   0   2      339.23      334.79      6.23 o 
  -5   0   2      594.10      694.87     10.59 o 
  -4   0   2      101.23       96.02      2.43 o 
  -3   0   2     1564.88     1696.89     22.75 o 
  -2   0   2      475.69      514.54      7.33 o 
  -1   0   2        2.56       -0.19      0.37 o 
   0   0   2     4314.42     3603.41     56.31 o 
   1   0   2     2053.24     1896.85     28.09 o 
   2   0   2     4115.89     4037.03     52.36 o 
   3   0   2     2877.16     3159.76     68.27 o 
   4   0   2      446.69      567.54      8.53 o 
   5   0   2      472.49      585.52     13.72 o 
   6   0   2      188.03      247.91      4.96 o 
   7   0   2       16.76       20.42      1.93 o 
   8   0   2        0.02       -1.58      3.17 o 
   9   0   2       16.77       19.10      2.71 o 
  10   0   2      103.54      124.97      5.60 o 
  11   0   2       18.06       15.33      3.04 o 
 -10   1   2      118.75      148.13      6.23 o 
  -9   1   2      326.73      340.71     19.46 o 
  -8   1   2       79.48       69.54      3.95 o 
  -7   1   2      143.64      142.58      3.96 o 
  -6   1   2        5.07        5.54      1.25 o 
  -5   1   2        0.02        1.00      0.90 o 
  -4   1   2      134.49      137.49      3.13 o 
  -3   1   2       12.65       12.67      1.17 o 
  -2   1   2        9.97       18.53      0.92 o 
  -1   1   2       12.82       12.13      0.69 o 
   0   1   2        1.61        2.59      1.28 o 
   1   1   2     3186.32     3163.80     41.24 o 
   2   1   2        4.37        3.48      0.38 o 
   3   1   2      385.00      366.75      9.58 o 
   4   1   2       88.00       86.98      2.05 o 
   5   1   2      104.81      127.46      2.72 o 
   6   1   2       64.50       66.02      3.57 o 
   7   1   2      385.05      421.56      9.65 o 
   8   1   2      271.79      278.85      8.60 o 
   9   1   2        1.09        0.66      1.80 o 
  10   1   2      130.39      153.00      6.79 o 
  11   1   2        4.62        1.88      2.34 o 
 -10   2   2       64.45       72.87      5.96 o 
  -9   2   2        2.28       -0.90      2.03 o 
  -8   2   2       37.86       37.73      6.64 o 
  -7   2   2        6.37        0.40      1.26 o 
  -6   2   2        9.65        8.34      1.39 o 
  -5   2   2       83.44       89.40      2.87 o 
  -4   2   2      119.91      126.82      3.67 o 
  -3   2   2      204.36      231.62      5.43 o 
  -2   2   2      660.05      734.17     18.61 o 
  -1   2   2      110.43      129.59      2.85 o 
   0   2   2       28.61       24.28      0.90 o 
   1   2   2     2952.20     2938.48     38.08 o 
   2   2   2     5780.88     5791.80     75.81 o 
   3   2   2       77.00       94.48      4.43 o 
   4   2   2      592.86      622.11     11.36 o 
   5   2   2       68.80       85.03      7.62 o 
   6   2   2       75.27       66.17      3.09 o 
   7   2   2        0.30       -1.40      4.90 o 
   8   2   2      329.11      339.63      8.79 o 
   9   2   2        4.99        4.58      2.08 o 
  10   2   2       45.48       37.79      3.82 o 
  11   2   2       61.80       76.37      6.11 o 
  12   2   2        7.26       10.04      3.11 o 
 -10   3   2       74.75       80.69      7.24 o 
  -9   3   2       29.19       27.90      4.83 o 
  -8   3   2       89.12       96.14      4.45 o 
  -7   3   2      106.25      124.29      6.79 o 
  -6   3   2      219.55      174.91      4.47 o 
  -5   3   2      134.78      124.98      3.45 o 
  -4   3   2      147.84      154.75      3.61 o 
  -3   3   2       82.28       80.12      3.94 o 
  -2   3   2      917.12      980.68     13.78 o 
  -1   3   2      888.02      915.74     12.68 o 
   0   3   2      389.65      416.97      6.49 o 
   1   3   2      195.21      184.17     22.62 o 
   2   3   2       20.34       25.64      1.81 o 
   3   3   2     3555.84     3754.23     48.94 o 
   4   3   2       25.54       26.84      3.48 o 
   5   3   2      504.83      530.28     10.40 o 
   6   3   2      916.69      950.80     17.38 o 
   7   3   2       15.74       17.27      2.23 o 
   8   3   2       32.94       28.45      2.90 o 
   9   3   2      356.40      322.86     11.31 o 
  10   3   2      250.79      262.02      8.20 o 
  11   3   2      183.50      214.00      9.28 o 
  12   3   2       73.08       64.88      5.66 o 
  -9   4   2       45.53       49.47      6.18 o 
  -8   4   2       19.39       24.93      3.19 o 
  -7   4   2      146.76      163.72      4.67 o 
  -6   4   2      115.09      113.54      3.70 o 
  -5   4   2        1.26        4.83      1.96 o 
  -4   4   2       84.64       88.83      2.78 o 
  -3   4   2      286.89      290.42      5.38 o 
  -2   4   2       45.31       51.35      1.94 o 
  -1   4   2      124.98      130.91      4.06 o 
   0   4   2      425.51      406.13      6.34 o 
   1   4   2      552.50      564.05     11.12 o 
   2   4   2      734.61      872.57     12.38 o 
   3   4   2      297.63      338.20     11.37 o 
   4   4   2      604.83      641.03      9.67 o 
   5   4   2       10.19       17.69      1.61 o 
   6   4   2      186.89      212.44      5.81 o 
   7   4   2       40.49       54.78      3.18 o 
   8   4   2      420.06      382.23      9.43 o 
   9   4   2      149.95      146.53      7.69 o 
  10   4   2      239.46      253.27      8.10 o 
  11   4   2      419.84      423.67     19.16 o 
  12   4   2       18.80       16.05      3.41 o 
  -8   5   2      106.66      126.65      5.84 o 
  -7   5   2        8.72        2.20      2.49 o 
  -6   5   2       33.20       34.80      3.30 o 
  -5   5   2      112.35      109.07      3.45 o 
  -4   5   2      132.75      140.17      4.03 o 
  -3   5   2       71.78       88.10      3.31 o 
  -2   5   2      463.57      426.98     11.38 o 
  -1   5   2      158.65      196.40     11.98 o 
   0   5   2       19.90       23.41      2.19 o 
   1   5   2       10.06       17.04      1.66 o 
   2   5   2      551.23      474.82      7.55 o 
   3   5   2      144.48      164.68      3.56 o 
   4   5   2      594.55      596.90      9.34 o 
   5   5   2      120.82      135.12      5.04 o 
   6   5   2        0.00       -0.51      2.40 o 
   7   5   2      201.96      203.29      6.18 o 
   8   5   2      189.18      175.42      5.97 o 
   9   5   2      513.40      501.42     11.94 o 
  10   5   2      485.07      459.98     11.73 o 
  11   5   2       46.91       47.57      4.37 o 
  12   5   2        8.07        0.71      2.66 o 
  -8   6   2       54.98       62.64      4.92 o 
  -7   6   2       51.79       66.28      5.43 o 
  -6   6   2        0.04        6.07      2.34 o 
  -5   6   2       23.74       22.86      2.82 o 
  -4   6   2       30.15       41.03      2.27 o 
  -3   6   2      330.51      304.71      5.95 o 
  -2   6   2      310.70      316.61      5.94 o 
  -1   6   2      337.96      327.24      6.02 o 
   0   6   2        1.15        1.45      0.79 o 
   1   6   2      397.33      391.07      9.57 o 
   2   6   2      559.61      679.85     10.48 o 
   3   6   2       31.26       14.37      1.38 o 
   4   6   2      436.18      437.78      7.51 o 
   5   6   2      393.60      413.99      7.37 o 
   6   6   2      632.86      611.96     10.06 o 
   7   6   2      189.26      178.73      7.54 o 
   8   6   2        0.15        1.70      1.86 o 
   9   6   2       43.57       42.13      3.71 o 
  10   6   2       32.40       26.25      3.41 o 
  11   6   2      137.78      131.79      9.73 o 
  12   6   2       37.10       34.88      4.26 o 
  -7   7   2      148.75      155.65      6.74 o 
  -6   7   2      151.81      160.08      6.52 o 
  -5   7   2       22.38       20.83      3.01 o 
  -4   7   2       19.30       19.95      2.79 o 
  -3   7   2       48.33       41.44      3.43 o 
  -2   7   2       90.94      171.78      4.83 o 
  -1   7   2      521.69      508.53      8.70 o 
   0   7   2       27.20       40.66      2.01 o 
   1   7   2       74.15       85.62      2.90 o 
   2   7   2        0.01        0.58      0.98 o 
   3   7   2      509.97      517.56      8.77 o 
   4   7   2      201.40      213.54      4.80 o 
   5   7   2      567.53      541.55      9.34 o 
   6   7   2       36.77       44.84      3.79 o 
   7   7   2       90.99       98.33      4.42 o 
   8   7   2        7.83        8.21      2.17 o 
   9   7   2       20.46       21.99      4.45 o 
  10   7   2      201.51      194.59      7.24 o 
  11   7   2       20.82       23.58      3.85 o 
  -6   8   2        6.45       15.18      3.10 o 
  -5   8   2       12.28       40.72      4.83 o 
  -4   8   2      106.78      109.73      6.41 o 
  -3   8   2      126.82      140.95      5.93 o 
  -2   8   2       72.29       76.40      4.98 o 
  -1   8   2      164.31      145.96     11.39 o 
   0   8   2      298.81      292.97      8.23 o 
   1   8   2      253.95      248.96      5.39 o 
   2   8   2      125.73      111.30      7.61 o 
   3   8   2      114.23      105.50      4.28 o 
   4   8   2      125.49      112.89      3.58 o 
   5   8   2      145.31      134.55      7.96 o 
   6   8   2      256.32      252.82      5.98 o 
   7   8   2        7.87       14.34      2.45 o 
   8   8   2        0.59       -0.75      1.76 o 
   9   8   2       12.79       15.93      2.86 o 
  10   8   2        0.90        0.35      2.18 o 
  11   8   2      134.78      146.38      6.70 o 
  -5   9   2      141.58      142.60      6.55 o 
  -4   9   2        1.39        3.37      3.39 o 
  -3   9   2      154.98      152.92      6.47 o 
  -2   9   2      364.55      351.95     10.11 o 
  -1   9   2      250.09      237.32      7.56 o 
   0   9   2       19.05       19.21      2.62 o 
   1   9   2       11.55       14.23      2.14 o 
   2   9   2        2.90        2.03      1.32 o 
   3   9   2       13.29       14.68      2.01 o 
   4   9   2      431.66      419.20      8.12 o 
   5   9   2        5.70        9.25      2.12 o 
   6   9   2        3.61        4.62      1.68 o 
   7   9   2       33.77       30.07      3.13 o 
   8   9   2      205.94      200.78     10.11 o 
   9   9   2       27.93       21.93      4.52 o 
  10   9   2       26.42       24.29      3.50 o 
  -3  10   2        0.47        1.31      2.31 o 
  -2  10   2        0.44        3.56      4.45 o 
  -1  10   2       16.16       19.95      3.77 o 
   0  10   2       52.59       54.05      4.00 o 
   1  10   2      180.76      181.88      6.72 o 
   2  10   2      107.28      121.92      5.29 o 
   3  10   2        0.61        0.17      1.63 o 
   4  10   2        2.27        2.04      1.45 o 
   5  10   2       79.56       80.85      3.55 o 
   6  10   2        2.19        1.31      1.69 o 
   7  10   2       43.60       39.94      3.63 o 
   8  10   2       64.94       72.80      4.57 o 
   9  10   2       45.15       45.68      4.29 o 
  10  10   2        2.15        8.34      2.81 o 
  -1  11   2      177.44      200.15     13.12 o 
   0  11   2      130.63      138.94      6.22 o 
   1  11   2       63.32       60.62      4.45 o 
   2  11   2       33.45       35.70      3.82 o 
   3  11   2        1.01        1.57      5.43 o 
   4  11   2       37.22       40.99      4.17 o 
   5  11   2       11.73        8.30      2.79 o 
   6  11   2      528.39      541.89     10.60 o 
   7  11   2        0.06        0.26      2.08 o 
   8  11   2       14.70       12.85      4.75 o 
   9  11   2      137.89      145.27      6.50 o 
   1  12   2       44.48       54.15      8.14 o 
   2  12   2        0.35       -1.36      4.37 o 
   3  12   2       66.37       55.51      8.30 o 
   4  12   2        0.09       -1.81      3.62 o 
   5  12   2        6.05        5.95      2.68 o 
   6  12   2       24.24       25.51      3.77 o 
   7  12   2        5.36       10.18      3.54 o 
  -7 -11   3       19.21       22.47      4.68 o 
  -6 -11   3      123.59      113.57      7.99 o 
  -5 -11   3      114.42      115.39      5.82 o 
  -4 -11   3       43.91       44.17      4.16 o 
  -3 -11   3       73.30       83.99      8.22 o 
  -2 -11   3       47.11       48.39      4.30 o 
  -1 -11   3        0.02        1.36      4.37 o 
   0 -11   3       47.58       45.40      7.84 o 
   1 -11   3      273.15      292.61     16.14 o 
  -9 -10   3        2.17        4.39      2.64 o 
  -8 -10   3       71.51       76.71      6.41 o 
  -7 -10   3       24.90       25.79      4.83 o 
  -6 -10   3        0.09        0.08      2.64 o 
  -5 -10   3       15.84       16.97      2.86 o 
  -4 -10   3        2.73        8.32      2.39 o 
  -3 -10   3        1.05        2.99      2.06 o 
  -2 -10   3       14.53       13.42      4.83 o 
  -1 -10   3       51.16       40.92      5.35 o 
   0 -10   3       12.01       12.12      2.56 o 
   1 -10   3       67.44       75.57      8.90 o 
   2 -10   3       40.59       39.06      7.24 o 
   3 -10   3        7.66        7.84      5.43 o 
 -10  -9   3      156.90      153.29      6.87 o 
  -9  -9   3       33.26       26.66      3.50 o 
  -8  -9   3       30.33       30.42      3.77 o 
  -7  -9   3       15.93       22.82      5.88 o 
  -6  -9   3       90.42      106.86      3.89 o 
  -5  -9   3       13.86       21.27      2.19 o 
  -4  -9   3      483.77      463.94      8.85 o 
  -3  -9   3        3.95        4.11      1.49 o 
  -2  -9   3       36.00       28.89      3.04 o 
  -1  -9   3      269.63      250.72     15.08 o 
   0  -9   3      175.53      179.70      6.39 o 
   1  -9   3      136.35      110.96      8.37 o 
   2  -9   3        5.12        4.86      3.47 o 
   3  -9   3        9.79        1.51      4.07 o 
   4  -9   3        7.67        5.58      4.83 o 
 -10  -8   3      355.00      362.98     12.29 o 
  -9  -8   3        5.09        7.52      2.57 o 
  -8  -8   3       14.87       18.78      3.62 o 
  -7  -8   3      227.85      221.63      6.89 o 
  -6  -8   3      177.72      169.25      4.69 o 
  -5  -8   3      207.37      205.96      7.70 o 
  -4  -8   3       19.26       17.70      2.58 o 
  -3  -8   3     1037.98      969.59     15.04 o 
  -2  -8   3       14.21       12.10      1.55 o 
  -1  -8   3      405.34      363.58      7.04 o 
   0  -8   3      179.85      160.41      4.71 o 
   1  -8   3       15.61       14.81      1.67 o 
   2  -8   3       21.03       25.37      2.87 o 
   3  -8   3       93.92      102.21      4.86 o 
   4  -8   3        7.10        2.72      3.47 o 
   5  -8   3        6.49       -2.11      4.37 o 
   6  -8   3       11.33       13.42      5.73 o 
 -11  -7   3      161.91      181.17      7.60 o 
 -10  -7   3       36.62       44.31      4.31 o 
  -9  -7   3       16.74       12.38      2.64 o 
  -8  -7   3       15.75       16.72      4.00 o 
  -7  -7   3        6.94        8.14      2.87 o 
  -6  -7   3       49.59       52.05      2.63 o 
  -5  -7   3       62.77       66.04      5.29 o 
  -4  -7   3      716.19      698.15     11.31 o 
  -3  -7   3      221.67      195.72      4.54 o 
  -2  -7   3       17.01       20.55      2.71 o 
  -1  -7   3      126.37      121.97      3.29 o 
   0  -7   3      201.38      178.74      4.14 o 
   1  -7   3       65.45       58.48      2.40 o 
   2  -7   3      456.47      448.01      8.14 o 
   3  -7   3      384.01      394.61      7.61 o 
   4  -7   3        2.39        1.23      1.67 o 
   5  -7   3        0.27        0.48      1.38 o 
   6  -7   3       14.70        8.14      4.98 o 
   7  -7   3        0.00       -1.81      3.62 o 
 -11  -6   3        1.26        3.08      2.87 o 
 -10  -6   3       18.86       18.27      3.19 o 
  -9  -6   3        1.46        4.81      2.23 o 
  -8  -6   3        0.22       -0.87      1.74 o 
  -7  -6   3       22.46       17.48      3.70 o 
  -6  -6   3       65.74       62.51      4.50 o 
  -5  -6   3       44.61       40.14      2.13 o 
  -4  -6   3       15.55       21.21      1.68 o 
  -3  -6   3      297.40      314.55      5.88 o 
  -2  -6   3      156.69      157.72      4.18 o 
  -1  -6   3      128.38      121.57      3.16 o 
   0  -6   3       87.90       93.12      2.68 o 
   1  -6   3      432.34      395.85      8.12 o 
   2  -6   3      331.24      346.47      9.85 o 
   3  -6   3      126.00      120.38      5.62 o 
   4  -6   3        5.70        9.00      1.43 o 
   5  -6   3        0.03        0.84      1.54 o 
   6  -6   3       45.64       45.40      2.87 o 
   7  -6   3        7.38        4.29      5.10 o 
   8  -6   3      107.86      119.97      5.83 o 
 -11  -5   3       30.98       27.46      8.67 o 
 -10  -5   3      181.06      171.01      6.87 o 
  -9  -5   3       26.08       25.66      3.18 o 
  -8  -5   3      447.99      438.47     10.76 o 
  -7  -5   3      103.79      102.82      4.42 o 
  -6  -5   3        0.02        0.10      1.09 o 
  -5  -5   3      511.98      505.73      8.47 o 
  -4  -5   3      569.36      593.20      9.45 o 
  -3  -5   3       15.99       21.27      2.71 o 
  -2  -5   3        7.28       12.04      1.11 o 
  -1  -5   3      595.70      604.83     10.27 o 
   0  -5   3      268.91      266.62      4.81 o 
   1  -5   3       21.15       19.85      1.36 o 
   2  -5   3       19.54       14.64      1.39 o 
   3  -5   3      852.21      828.55     12.69 o 
   4  -5   3        0.16        0.90      3.17 o 
   5  -5   3        2.17        1.29      2.97 o 
   6  -5   3        1.87        2.16      1.87 o 
   7  -5   3        8.60        9.02      1.88 o 
   8  -5   3        3.64        1.09      4.58 o 
 -11  -4   3       93.39       90.02      8.37 o 
 -10  -4   3        3.19        2.57      3.09 o 
  -9  -4   3      155.79      180.94      6.61 o 
  -8  -4   3      629.61      594.46     13.11 o 
  -7  -4   3        7.77        4.37      1.81 o 
  -6  -4   3      315.05      301.64      5.71 o 
  -5  -4   3      713.22      710.14     10.91 o 
  -4  -4   3      283.91      290.11      5.28 o 
  -3  -4   3       12.45       12.99      1.06 o 
  -2  -4   3      140.72      168.40      3.39 o 
  -1  -4   3       86.86       86.02      3.30 o 
   0  -4   3      997.60     1072.05     14.91 o 
   1  -4   3      677.12      683.80     10.08 o 
   2  -4   3      198.37      194.32      3.99 o 
   3  -4   3       54.79       47.16      1.86 o 
   4  -4   3      908.19      852.04     13.05 o 
   5  -4   3      313.91      302.77      6.19 o 
   6  -4   3       22.92       21.18      4.39 o 
   7  -4   3        0.08        0.00      1.57 o 
   8  -4   3       24.30       24.23      3.76 o 
   9  -4   3        0.07       -0.07      1.97 o 
 -11  -3   3       12.03        9.45      2.81 o 
 -10  -3   3      183.95      196.61      7.20 o 
  -9  -3   3       49.16       38.74      8.67 o 
  -8  -3   3        1.91        1.71      1.67 o 
  -7  -3   3        0.30        0.32      2.11 o 
  -6  -3   3      451.46      453.61     10.83 o 
  -5  -3   3       70.11       61.08      1.97 o 
  -4  -3   3      129.97      171.16      3.50 o 
  -3  -3   3     2818.58     2947.60     38.88 o 
  -2  -3   3      149.66      145.84      2.85 o 
  -1  -3   3      722.58      733.48     10.34 o 
   0  -3   3     1109.55     1071.23     14.61 o 
   1  -3   3     1548.06     1587.19     26.34 o 
   2  -3   3     1073.51     1113.47     15.48 o 
   3  -3   3     1176.54     1170.54     16.55 o 
   4  -3   3      929.63      956.45     14.10 o 
   5  -3   3      509.57      502.89      8.57 o 
   6  -3   3        0.68       -1.02      2.04 o 
   7  -3   3       18.17       14.62      1.89 o 
   8  -3   3       14.93       13.21      1.94 o 
   9  -3   3       36.27       41.47      3.73 o 
  10  -3   3        2.56        5.19      2.50 o 
 -11  -2   3        0.01        0.19      3.92 o 
 -10  -2   3       13.05       15.80      2.93 o 
  -9  -2   3        0.02       -0.92      1.85 o 
  -8  -2   3      210.90      186.50      6.29 o 
  -7  -2   3        8.32        8.00      1.92 o 
  -6  -2   3        2.15        1.55      1.23 o 
  -5  -2   3      179.88      179.85      4.96 o 
  -4  -2   3      204.94      241.36      4.38 o 
  -3  -2   3        0.30        1.22      0.58 o 
  -2  -2   3      117.61      137.57      2.63 o 
  -1  -2   3      878.48      828.66     11.28 o 
   0  -2   3     1887.76     1843.96     24.18 o 
   1  -2   3      652.30      623.20      8.74 o 
   2  -2   3        9.44       13.80      0.86 o 
   3  -2   3      535.01      585.83     16.14 o 
   4  -2   3       29.21       32.66      1.64 o 
   5  -2   3      949.38      960.01     14.96 o 
   6  -2   3      163.96      163.41      4.17 o 
   7  -2   3        2.99        0.55      2.11 o 
   8  -2   3        4.45        1.36      2.71 o 
   9  -2   3      191.60      233.64      7.84 o 
  10  -2   3        4.54        7.54      3.32 o 
 -11  -1   3       78.72       70.22      5.22 o 
 -10  -1   3       10.69        5.81      2.56 o 
  -9  -1   3        1.60        4.55      2.23 o 
  -8  -1   3       28.54       28.42      2.92 o 
  -7  -1   3        9.19       14.35      1.55 o 
  -6  -1   3       34.70       29.46      2.25 o 
  -5  -1   3      407.95      436.61      7.25 o 
  -4  -1   3     1020.88     1064.59     15.03 o 
  -3  -1   3       97.10      105.84      3.25 o 
  -2  -1   3       61.01       78.37      1.71 o 
  -1  -1   3       40.06       56.16      1.83 o 
   0  -1   3      292.43      305.01      5.63 o 
   1  -1   3    12297.94    10995.46    305.41 o 
   2  -1   3      878.99      872.14     11.99 o 
   3  -1   3     2351.76     2525.42     52.49 o 
   4  -1   3       20.70       26.00      1.41 o 
   5  -1   3     1469.12     1618.30     27.96 o 
   6  -1   3      230.36      228.56      5.03 o 
   7  -1   3      296.80      336.70      6.69 o 
   8  -1   3        0.93        0.19      1.74 o 
   9  -1   3       82.82       82.36      4.26 o 
  10  -1   3       11.71       16.28      2.86 o 
  11  -1   3       60.57       80.25      5.01 o 
 -11   0   3       70.40       69.71      6.86 o 
 -10   0   3       10.38       12.57      4.00 o 
  -9   0   3       83.64       69.75      4.42 o 
  -8   0   3      291.97      282.73      7.94 o 
  -7   0   3      176.82      156.50      4.06 o 
  -6   0   3       35.29       35.99      3.54 o 
  -5   0   3      646.62      676.74     10.48 o 
  -4   0   3        2.50        2.48      0.94 o 
  -3   0   3     1330.85     1381.12     18.78 o 
  -2   0   3      321.27      321.33      6.24 o 
  -1   0   3     3309.41     3183.84     41.76 o 
   0   0   3      671.40      655.21     14.33 o 
   1   0   3      374.21      413.71      6.82 o 
   2   0   3     4843.58     4624.60    109.35 o 
   3   0   3     4341.70     4608.01     59.93 o 
   4   0   3      649.11      696.65     10.71 o 
   5   0   3        0.40        1.08      1.25 o 
   6   0   3       15.10       20.91      1.61 o 
   7   0   3        1.84        2.42      1.70 o 
   8   0   3        1.07       -0.40      1.70 o 
   9   0   3        0.04        0.35      1.78 o 
  10   0   3       29.01       28.02      4.15 o 
  11   0   3        5.81        4.47      2.45 o 
 -10   1   3      212.18      216.15      7.68 o 
  -9   1   3       48.93       50.35      4.05 o 
  -8   1   3        2.26        5.03      2.02 o 
  -7   1   3      249.38      219.69      5.13 o 
  -6   1   3        0.67        0.05      1.04 o 
  -5   1   3       69.22       64.92      2.32 o 
  -4   1   3      434.56      419.64      6.90 o 
  -3   1   3     5759.96     6141.71     99.95 o 
  -2   1   3       62.26       51.90      2.38 o 
  -1   1   3      383.85      390.78      5.62 o 
   0   1   3       72.98       60.97      1.44 o 
   1   1   3       46.22       47.36      1.07 o 
   2   1   3     1575.35     1712.39     22.52 o 
   3   1   3     1131.35     1195.79     19.88 o 
   4   1   3       16.32        9.08      0.97 o 
   5   1   3      889.08     1027.21     14.60 o 
   6   1   3      509.06      548.14     11.02 o 
   7   1   3        9.50       11.58      2.94 o 
   8   1   3      604.37      654.16     13.81 o 
   9   1   3        4.01        3.16      1.95 o 
  10   1   3        4.01        5.64      2.28 o 
  11   1   3        3.79        2.19      2.28 o 
 -10   2   3        8.35        6.18      3.77 o 
  -9   2   3       13.98        7.27      2.87 o 
  -8   2   3       12.59        8.33      2.23 o 
  -7   2   3        2.30       -0.65      1.30 o 
  -6   2   3       18.78        9.34      1.51 o 
  -5   2   3       33.10       37.40      1.94 o 
  -4   2   3      295.51      294.73      5.43 o 
  -3   2   3        1.40        7.42      0.90 o 
  -2   2   3     1316.88     1390.93     18.82 o 
  -1   2   3        9.45        6.14      0.49 o 
   0   2   3      830.34      764.88     15.31 o 
   1   2   3     6564.36     6149.99     80.92 o 
   2   2   3     1384.39     1500.29     19.94 o 
   3   2   3       50.44       56.02      2.94 o 
   4   2   3       34.89       50.36      2.23 o 
   5   2   3      710.91      766.11     18.02 o 
   6   2   3      100.76       94.98      3.62 o 
   7   2   3      137.77      137.13      4.83 o 
   8   2   3       98.13      104.72      4.55 o 
   9   2   3       35.19       29.54      3.13 o 
  10   2   3        0.05        0.60      2.10 o 
  11   2   3       64.36       57.73      4.64 o 
  12   2   3        4.87        0.89      3.39 o 
  -9   3   3        2.12        1.66      3.17 o 
  -8   3   3       49.41       59.87      3.91 o 
  -7   3   3       75.31       74.64      5.34 o 
  -6   3   3        5.86        6.63      1.42 o 
  -5   3   3       66.43       56.19      3.57 o 
  -4   3   3       18.06       22.12      1.62 o 
  -3   3   3      124.64      130.90      2.96 o 
  -2   3   3      381.68      431.13      6.74 o 
  -1   3   3      665.23      717.36     10.13 o 
   0   3   3        1.83        1.93      1.07 o 
   1   3   3       66.50       70.42      1.64 o 
   2   3   3        5.78        5.06      0.66 o 
   3   3   3      354.81      455.16     13.52 o 
   4   3   3      943.57     1099.25     15.30 o 
   5   3   3     1150.23     1204.47     20.74 o 
   6   3   3      438.70      430.19      9.23 o 
   7   3   3        0.09        2.81      1.48 o 
   8   3   3      130.33      126.14     10.18 o 
   9   3   3        6.43        9.25      2.34 o 
  10   3   3       15.73       15.07      3.24 o 
  11   3   3      357.00      355.27     10.39 o 
  12   3   3        0.02        1.00      2.61 o 
  -9   4   3        2.02        3.02      3.32 o 
  -8   4   3        8.67        8.14      2.40 o 
  -7   4   3      179.25      172.60      6.28 o 
  -6   4   3      154.02      134.62      3.99 o 
  -5   4   3      352.93      320.33      6.31 o 
  -4   4   3      101.65      109.18      3.08 o 
  -3   4   3       20.01       21.88      1.60 o 
  -2   4   3     1017.64     1146.16     16.11 o 
  -1   4   3       38.99       52.30      1.72 o 
   0   4   3        4.59        5.53      0.84 o 
   1   4   3     1884.81     1962.62     26.11 o 
   2   4   3      922.66      989.11     13.88 o 
   3   4   3      989.43     1135.56     15.86 o 
   4   4   3      884.78      997.07     14.22 o 
   5   4   3      214.86      220.36      4.17 o 
   6   4   3      162.32      221.63      5.97 o 
   7   4   3       16.03       16.96      2.23 o 
   8   4   3       59.92       56.33      5.51 o 
   9   4   3      181.22      183.93      9.65 o 
  10   4   3       30.69       29.67      7.77 o 
  11   4   3       16.29       23.38      6.18 o 
  12   4   3        0.11        2.48      2.53 o 
  -8   5   3        4.06        8.51      2.81 o 
  -7   5   3       75.65       80.28      4.62 o 
  -6   5   3      182.97      171.45      6.31 o 
  -5   5   3        0.11        1.25      2.11 o 
  -4   5   3        7.81        7.23      1.24 o 
  -3   5   3      120.49      120.55      3.16 o 
  -2   5   3     1306.45     1291.13     19.17 o 
  -1   5   3      184.62      205.36      4.18 o 
   0   5   3        0.07        0.87      0.60 o 
   1   5   3      271.08      284.11      4.96 o 
   2   5   3      965.52     1090.44     15.40 o 
   3   5   3       38.41       53.34      3.07 o 
   5   5   3      108.98      105.62      2.84 o 
   6   5   3      245.49      242.24      4.72 o 
   7   5   3       23.88       28.73      2.64 o 
   8   5   3        0.03        2.33      2.41 o 
   9   5   3      472.70      449.86     11.04 o 
  10   5   3        0.21        3.47      3.62 o 
  11   5   3        0.94       -0.58      2.32 o 
  12   5   3       13.62       12.86      3.17 o 
  -8   6   3        0.06       -1.47      2.94 o 
  -7   6   3        3.43        8.52      2.66 o 
  -6   6   3      117.58      115.60      7.84 o 
  -5   6   3        6.56        7.82      2.25 o 
  -4   6   3       34.60       35.32      5.05 o 
  -3   6   3      459.52      468.24     12.96 o 
  -2   6   3       72.96       86.59      2.64 o 
  -1   6   3     1130.09     1139.57     16.44 o 
   0   6   3        0.00        1.23      0.79 o 
   1   6   3       99.91      116.52      3.96 o 
   2   6   3      294.11      359.36      6.30 o 
   3   6   3       61.99       65.51      2.29 o 
   4   6   3      201.18      201.35      4.38 o 
   5   6   3       61.49       81.80      2.75 o 
   6   6   3     1340.06     1361.55     19.71 o 
   7   6   3       19.19       20.54      2.71 o 
   8   6   3       60.13       67.38      3.93 o 
   9   6   3        3.39        5.64      2.25 o 
  10   6   3       94.39       98.05      5.15 o 
  11   6   3        0.08        2.73      3.92 o 
  12   6   3       77.51       78.60      8.67 o 
  -7   7   3       48.93       61.91      7.16 o 
  -6   7   3       18.61       24.76      3.37 o 
  -5   7   3       43.01       43.86      3.91 o 
  -4   7   3       88.20       82.23      4.42 o 
  -3   7   3        1.07        7.54      2.12 o 
  -2   7   3     1024.49     1040.18     24.81 o 
  -1   7   3      243.04      256.31      7.05 o 
   0   7   3      494.97      510.21      8.58 o 
   1   7   3       55.31       67.90      3.13 o 
   2   7   3      199.19      201.98      4.42 o 
   3   7   3       50.65       58.88      3.47 o 
   4   7   3      420.63      431.48      9.09 o 
   5   7   3      188.31      205.54      4.85 o 
   6   7   3       15.65       14.10      1.66 o 
   7   7   3       18.88       17.44      2.38 o 
   8   7   3        0.00       -0.83      1.65 o 
   9   7   3       94.41       89.02      4.84 o 
  10   7   3      299.16      298.83      9.16 o 
  11   7   3      402.64      399.09     11.34 o 
  -6   8   3       77.72       68.72      4.88 o 
  -5   8   3        5.83       29.86      6.33 o 
  -4   8   3       16.24       18.81      3.10 o 
  -3   8   3      127.64      121.06      5.38 o 
  -2   8   3      250.30      254.88      7.85 o 
  -1   8   3       12.15       20.64      4.37 o 
   0   8   3       80.66       89.84      3.03 o 
   1   8   3      739.89      737.00     11.83 o 
   2   8   3        6.33       10.38      2.09 o 
   3   8   3      101.61       79.32      2.90 o 
   4   8   3      106.73       94.20      3.25 o 
   5   8   3      472.80      477.48      8.67 o 
   6   8   3      243.73      224.70      6.02 o 
   7   8   3      510.01      453.81     10.77 o 
   8   8   3      103.21       94.02      4.74 o 
   9   8   3      251.68      255.08      8.15 o 
  10   8   3        6.08        4.05      2.39 o 
  11   8   3        3.03        4.61      3.47 o 
  -5   9   3       33.64       39.97      4.21 o 
  -4   9   3      158.99      151.16      6.56 o 
  -3   9   3        0.47        9.20      2.53 o 
  -2   9   3       18.60       29.18      4.30 o 
  -1   9   3       81.54       97.11      5.02 o 
   0   9   3        5.00        5.40      2.06 o 
   1   9   3        6.94        3.93      1.92 o 
   2   9   3        0.08        3.06      1.27 o 
   3   9   3      704.44      653.35     11.13 o 
   4   9   3        0.25        9.40      2.09 o 
   5   9   3        4.53        6.18      1.57 o 
   6   9   3      103.40      100.67      3.69 o 
   7   9   3       10.54       12.74      2.79 o 
   8   9   3       34.13       39.19      3.62 o 
   9   9   3       55.11       50.18      4.19 o 
  10   9   3       13.65       18.28      3.24 o 
  11   9   3       34.71       40.15      4.32 o 
  -3  10   3      113.66      107.14      5.66 o 
  -2  10   3       10.77       12.40      2.90 o 
  -1  10   3        0.22        3.73      2.31 o 
   0  10   3        4.76        3.35      2.21 o 
   1  10   3       26.50       35.77      4.22 o 
   2  10   3       12.06       13.35      2.53 o 
   3  10   3      372.22      368.81      7.68 o 
   4  10   3        2.29       -0.09      1.39 o 
   5  10   3       10.57       11.54      1.89 o 
   6  10   3        0.09       -0.71      1.41 o 
   7  10   3       20.15       22.77      3.04 o 
   8  10   3      114.38      118.52      5.54 o 
   9  10   3      153.09      157.87      6.55 o 
  10  10   3        4.96        9.70      2.98 o 
  -1  11   3        0.92        9.70      2.73 o 
   0  11   3       22.78       31.07      3.74 o 
   1  11   3       59.89       70.49      9.05 o 
   2  11   3       29.58       26.40      6.41 o 
   3  11   3       45.78       48.81      6.64 o 
   4  11   3       13.46       18.41      3.00 o 
   5  11   3       53.28       54.52      4.99 o 
   6  11   3        7.91       19.95      6.41 o 
   7  11   3      124.37      121.09      5.54 o 
   8  11   3       24.40       20.00      6.71 o 
   9  11   3       56.93       57.49      9.43 o 
   1  12   3        5.26        1.21      4.22 o 
   2  12   3      125.76      125.49     10.41 o 
   3  12   3       62.43       72.68      5.73 o 
   4  12   3        5.18        3.44      2.53 o 
   5  12   3      105.72      113.93      5.79 o 
   6  12   3        3.54        4.83      3.32 o 
   7  12   3       49.01       56.22      4.75 o 
  -7 -11   4       13.06       11.16      4.22 o 
  -6 -11   4        0.42        1.81      3.02 o 
  -5 -11   4       29.84       34.75      4.06 o 
  -4 -11   4        5.78        7.04      2.68 o 
  -3 -11   4        0.23       -0.71      2.34 o 
  -2 -11   4      112.68      129.31     10.78 o 
  -1 -11   4       15.11       11.37      2.85 o 
   0 -11   4        1.91        6.03      4.68 o 
  -8 -10   4        7.25        8.90      4.07 o 
  -7 -10   4       77.46       85.52      7.09 o 
  -6 -10   4        0.10       -0.90      2.17 o 
  -5 -10   4       19.88       25.83      3.24 o 
  -4 -10   4       34.56       30.99      3.55 o 
  -3 -10   4       20.15       28.15      5.13 o 
  -2 -10   4        1.65       -1.09      2.19 o 
  -1 -10   4        2.01        2.67      2.17 o 
   0 -10   4        4.14        3.10      3.02 o 
   1 -10   4       35.54       38.82      3.76 o 
   2 -10   4       36.85       40.12      7.24 o 
   3 -10   4       58.21       59.58      8.75 o 
  -9  -9   4        4.27        5.55      5.51 o 
  -8  -9   4       38.91       38.90      3.80 o 
  -7  -9   4       96.61      108.27      4.83 o 
  -6  -9   4        1.41       -0.08      1.44 o 
  -5  -9   4        2.08       -0.47      1.43 o 
  -4  -9   4      123.94      116.13      5.24 o 
  -3  -9   4        2.55       -1.13      2.26 o 
  -2  -9   4       25.40       27.72      5.28 o 
  -1  -9   4      137.38      109.93     10.71 o 
   0  -9   4        1.05       -1.69      4.37 o 
   1  -9   4        1.74       -0.61      1.84 o 
   2  -9   4        6.40        5.48      2.21 o 
   3  -9   4        4.41        7.39      4.52 o 
   4  -9   4        9.30       11.01      5.13 o 
 -10  -8   4       21.92       24.95      5.73 o 
  -9  -8   4       36.74       37.71      9.28 o 
  -8  -8   4       74.79       73.72      4.45 o 
  -7  -8   4       82.04       86.75      4.25 o 
  -6  -8   4        8.05       10.15      2.34 o 
  -5  -8   4      237.35      247.97      7.18 o 
  -4  -8   4       38.86       41.30      2.51 o 
  -3  -8   4       11.96       14.78      1.70 o 
  -2  -8   4        4.63        2.46      1.27 o 
  -1  -8   4       18.65       15.47      2.31 o 
   0  -8   4        2.73        7.16      1.92 o 
   1  -8   4       89.90       73.79      3.99 o 
   2  -8   4        0.30        0.67      1.71 o 
   3  -8   4      335.50      333.51     14.56 o 
   4  -8   4       34.86       32.36      3.38 o 
   5  -8   4       29.88       27.75      6.33 o 
   6  -8   4       68.15       64.86      8.60 o 
 -10  -7   4       21.20       27.20      3.65 o 
  -9  -7   4        0.36        3.62      2.32 o 
  -8  -7   4       87.48       75.09      4.31 o 
  -7  -7   4       25.96       20.31      2.87 o 
  -6  -7   4      132.79      139.46      4.10 o 
  -5  -7   4      270.28      259.86      5.63 o 
  -4  -7   4     1190.26     1179.32     17.58 o 
  -3  -7   4       20.92       19.09      2.54 o 
  -2  -7   4        3.36        2.93      1.08 o 
  -1  -7   4       51.79       47.81      2.14 o 
   0  -7   4       40.36       36.43      1.97 o 
   1  -7   4       73.30       71.51      3.34 o 
   2  -7   4      238.43      229.29      5.09 o 
   3  -7   4      446.13      459.99      8.42 o 
   4  -7   4        5.93        7.32      2.06 o 
   5  -7   4       16.57       16.50      2.67 o 
   6  -7   4      123.73      128.96      5.77 o 
   7  -7   4        4.11        4.22      4.52 o 
 -11  -6   4       88.69       88.01      9.95 o 
 -10  -6   4       45.11       41.90      4.14 o 
  -9  -6   4        0.74        1.52      2.17 o 
  -8  -6   4        0.30        4.11      2.14 o 
  -7  -6   4        4.37        8.53      2.56 o 
  -6  -6   4       87.65      107.87      3.35 o 
  -5  -6   4        0.78        3.79      1.15 o 
  -4  -6   4       54.81       50.18      3.64 o 
  -3  -6   4      429.51      423.17      8.59 o 
  -2  -6   4       47.11       32.95      1.76 o 
  -1  -6   4       83.12       86.43      3.45 o 
   0  -6   4      583.65      540.10      8.73 o 
   1  -6   4       82.82       70.31      3.17 o 
   2  -6   4       27.94       34.33      4.36 o 
   3  -6   4       28.42       24.06      1.86 o 
   4  -6   4        2.08        4.79      1.29 o 
   5  -6   4       95.34       98.65      3.49 o 
   6  -6   4        3.01        1.76      1.50 o 
   7  -6   4       29.27       28.29      2.60 o 
   8  -6   4        3.26       -1.89      3.77 o 
 -11  -5   4        5.95        5.98      2.75 o 
 -10  -5   4       56.95       59.41      8.14 o 
  -9  -5   4       28.75       28.72      3.92 o 
  -8  -5   4      215.61      187.50     12.07 o 
  -7  -5   4       59.81       38.68      6.26 o 
  -6  -5   4      149.13      151.00      4.08 o 
  -5  -5   4      419.69      424.21      7.45 o 
  -4  -5   4      173.07      161.71      7.04 o 
  -3  -5   4      990.17      996.49     16.80 o 
  -2  -5   4       61.65       64.64      2.44 o 
  -1  -5   4      344.25      337.14      5.93 o 
   0  -5   4      240.23      280.19      5.02 o 
   1  -5   4      482.73      510.40      8.13 o 
   2  -5   4       62.44       53.28      3.78 o 
   3  -5   4       44.40       50.14      3.64 o 
   4  -5   4     1204.97     1202.06     17.79 o 
   5  -5   4       90.18       87.69      4.79 o 
   6  -5   4       87.44       77.60      4.09 o 
   7  -5   4       12.07       10.30      3.47 o 
   8  -5   4        3.50        4.16      1.87 o 
 -11  -4   4       10.81        6.33      2.88 o 
 -10  -4   4      334.05      312.09      9.44 o 
  -9  -4   4      112.49      109.98      8.30 o 
  -8  -4   4      378.51      376.49     10.56 o 
  -7  -4   4      355.36      331.04      8.47 o 
  -6  -4   4       51.75       54.85      2.61 o 
  -5  -4   4      166.53      151.39      3.57 o 
  -4  -4   4      233.50      248.23      4.78 o 
  -3  -4   4       15.11       17.18      1.28 o 
  -2  -4   4      838.66      834.67     12.08 o 
  -1  -4   4     1298.73     1400.70     19.18 o 
   0  -4   4      164.00      147.57      2.96 o 
   1  -4   4       94.07       73.58      2.52 o 
   2  -4   4      700.14      717.84     12.38 o 
   3  -4   4      249.64      253.09      4.87 o 
   4  -4   4       58.80       65.70      2.57 o 
   5  -4   4      212.81      201.00      4.75 o 
   6  -4   4      333.51      317.44      6.63 o 
   7  -4   4       29.29       23.99      2.32 o 
   8  -4   4        0.00       -0.83      1.67 o 
   9  -4   4       30.60       37.96      4.75 o 
 -11  -3   4       12.82       13.12      4.68 o 
 -10  -3   4        4.22        6.83      2.49 o 
  -9  -3   4       56.98       44.47      3.79 o 
  -8  -3   4       47.08       42.60      3.52 o 
  -7  -3   4       36.55       31.46      2.92 o 
  -6  -3   4        9.08        4.01      1.11 o 
  -5  -3   4       47.54       43.90      1.78 o 
  -4  -3   4       29.74       27.45      1.67 o 
  -3  -3   4      163.43      191.29      3.68 o 
  -2  -3   4        9.32       10.69      1.12 o 
  -1  -3   4       96.34       95.68      2.10 o 
   0  -3   4       68.94       75.29      1.67 o 
   1  -3   4      235.96      243.71      4.13 o 
   2  -3   4        1.25        6.17      0.99 o 
   3  -3   4      129.44      133.06      3.06 o 
   4  -3   4      155.18      165.96      3.75 o 
   5  -3   4       45.44       40.22      2.94 o 
   6  -3   4      776.27      737.57     11.99 o 
   7  -3   4        3.13        4.44      1.56 o 
   8  -3   4        0.30       -0.60      1.56 o 
   9  -3   4       83.40       93.49      4.80 o 
  10  -3   4       13.25       13.25      3.32 o 
 -11  -2   4       27.27       24.39      3.56 o 
 -10  -2   4       48.22       38.92      3.89 o 
  -9  -2   4        2.06        0.74      1.88 o 
  -8  -2   4       68.43       76.13      4.11 o 
  -7  -2   4       19.44       18.26      2.38 o 
  -6  -2   4       16.00       12.44      1.38 o 
  -5  -2   4       76.01       78.62      2.44 o 
  -4  -2   4      851.96      845.72     14.88 o 
  -3  -2   4      203.10      199.10      3.71 o 
  -2  -2   4       76.58       89.73      2.01 o 
  -1  -2   4      376.95      353.87      5.35 o 
   0  -2   4      159.33      177.29      4.02 o 
   1  -2   4      124.56      124.44      3.18 o 
   2  -2   4      263.98      281.13      4.62 o 
   3  -2   4       40.70       45.32      1.90 o 
   4  -2   4      185.58      199.32      5.21 o 
   5  -2   4      185.13      176.13      4.08 o 
   6  -2   4       22.09       18.41      1.84 o 
   7  -2   4      270.27      276.83      6.03 o 
   8  -2   4      148.54      149.60      7.32 o 
   9  -2   4       26.45       25.21      3.32 o 
  10  -2   4      343.73      387.63     10.50 o 
 -11  -1   4       11.33       10.47      2.98 o 
 -10  -1   4       18.67       14.51      4.37 o 
  -9  -1   4       26.57       17.66      2.82 o 
  -8  -1   4        0.15        0.52      1.80 o 
  -7  -1   4      692.89      600.83     11.15 o 
  -6  -1   4      579.52      516.73     13.02 o 
  -5  -1   4      348.25      320.28      5.83 o 
  -4  -1   4      697.63      666.87     10.04 o 
  -3  -1   4        9.32        5.40      0.72 o 
  -2  -1   4     1692.69     1678.75     22.36 o 
  -1  -1   4     2677.94     2577.09     33.54 o 
   0  -1   4      128.43      141.48      1.89 o 
   1  -1   4    10618.58     9798.41    159.32 o 
   2  -1   4       40.88       37.27      1.19 o 
   3  -1   4      667.36      678.50      9.85 o 
   4  -1   4      254.05      268.11      4.87 o 
   5  -1   4     2910.30     3201.61     71.69 o 
   6  -1   4     1884.57     2033.26     47.98 o 
   7  -1   4      612.42      652.05     16.81 o 
   8  -1   4      179.98      193.96      6.23 o 
   9  -1   4       24.16       25.89      3.03 o 
  10  -1   4       31.10       31.65      3.51 o 
  11  -1   4        0.77        0.17      2.28 o 
 -11   0   4      122.49      109.39      8.45 o 
 -10   0   4       69.25       81.11      6.41 o 
  -9   0   4       19.57       18.03      2.82 o 
  -8   0   4      147.35      143.91     12.90 o 
  -7   0   4       62.73       37.18      2.47 o 
  -6   0   4      618.54      591.51      9.75 o 
  -5   0   4      296.58      316.94      5.86 o 
  -4   0   4       15.33       18.31      1.30 o 
  -3   0   4       74.47       90.21      2.35 o 
  -2   0   4     3093.34     2932.81     38.25 o 
  -1   0   4     2810.55     2717.27     49.11 o 
   0   0   4     3841.52     3543.49     46.30 o 
   1   0   4     2940.37     2845.90     36.89 o 
   2   0   4     1623.44     1736.58     22.94 o 
   3   0   4      711.55      756.22     10.70 o 
   4   0   4      306.44      356.95      9.26 o 
   5   0   4        6.82        4.36      0.94 o 
   6   0   4       12.18       16.27      2.13 o 
   7   0   4      885.92      989.98     21.21 o 
   8   0   4        3.61        1.63      1.74 o 
   9   0   4      137.17      152.89      5.85 o 
  10   0   4        0.91       -1.02      2.04 o 
  11   0   4        3.25        2.03      3.47 o 
 -10   1   4      140.53      175.19      6.86 o 
  -9   1   4       17.04       17.84      3.39 o 
  -8   1   4        2.43        0.59      1.80 o 
  -7   1   4        2.53        7.55      1.49 o 
  -6   1   4       17.98       15.11      1.93 o 
  -5   1   4       16.63       20.15      2.65 o 
  -4   1   4       12.57       14.25      1.22 o 
  -3   1   4     1461.70     1541.18     27.27 o 
  -2   1   4       90.43       83.39      2.35 o 
  -1   1   4     1247.71     1209.39     19.93 o 
   0   1   4     2850.73     2689.20     35.00 o 
   1   1   4    11052.21     9993.96    131.16 o 
   2   1   4     1582.03     1570.54     20.77 o 
   3   1   4     1460.61     1501.77     20.15 o 
   4   1   4      104.43      131.92      2.97 o 
   5   1   4       17.46       14.74      1.11 o 
   6   1   4       15.09       15.31      1.25 o 
   7   1   4      511.57      537.92     14.48 o 
   8   1   4       35.78       42.89      3.44 o 
   9   1   4        1.27       -0.06      1.76 o 
  10   1   4        5.03        8.48      2.45 o 
  11   1   4        6.36        7.18      2.64 o 
 -10   2   4      151.20      135.14      9.20 o 
  -9   2   4        2.36        2.21      2.64 o 
  -8   2   4        0.08        1.27      1.86 o 
  -7   2   4      147.79      146.90      4.35 o 
  -6   2   4      121.67       87.52      3.13 o 
  -5   2   4       96.88       86.41      2.85 o 
  -4   2   4      122.93      135.69      3.29 o 
  -3   2   4        1.70       -0.12      0.69 o 
  -2   2   4     2107.89     2046.83     40.58 o 
  -1   2   4       18.45       21.30      1.25 o 
   0   2   4      746.27      715.34     12.58 o 
   1   2   4     6652.02     6394.43    171.57 o 
   2   2   4      407.63      401.52      5.97 o 
   3   2   4       60.27       50.82      1.44 o 
   4   2   4      379.90      419.61      6.51 o 
   5   2   4      100.33       98.42      5.28 o 
   6   2   4      366.17      378.72     11.84 o 
   7   2   4      195.03      186.78      5.64 o 
   8   2   4      108.41      101.84      4.62 o 
   9   2   4       29.87       30.29      3.11 o 
  10   2   4       54.35       48.03      5.35 o 
  11   2   4       22.12       19.71      3.29 o 
  12   2   4       53.44       50.70      4.74 o 
  -9   3   4      159.03      168.78      9.65 o 
  -8   3   4       30.11       30.77      4.83 o 
  -7   3   4      120.73      105.18      3.69 o 
  -6   3   4      234.64      179.59      4.61 o 
  -5   3   4      111.83       96.28      3.33 o 
  -4   3   4       76.68       77.33      2.50 o 
  -3   3   4       18.58       29.41      1.45 o 
  -2   3   4     2228.95     2419.10     32.14 o 
  -1   3   4      148.31      146.02      2.66 o 
   0   3   4      416.83      426.80     15.46 o 
   1   3   4       27.76       30.62      1.09 o 
   2   3   4     4310.15     4537.58     58.84 o 
   3   3   4      793.14      826.97     11.72 o 
   4   3   4      116.22      137.31      5.59 o 
   5   3   4       14.49       14.43      5.88 o 
   6   3   4      176.39      194.14      5.44 o 
   7   3   4      139.42      131.54      7.01 o 
   8   3   4       92.83      107.87      4.68 o 
   9   3   4      476.24      449.89     11.84 o 
  10   3   4       41.72       38.18      3.71 o 
  11   3   4        2.55       10.87      3.62 o 
  12   3   4       73.69       78.47      5.64 o 
  -9   4   4       34.80       52.64      6.64 o 
  -8   4   4        5.11        3.32      3.02 o 
  -7   4   4       81.79       77.73      4.52 o 
  -6   4   4       21.61       16.06      1.82 o 
  -5   4   4       17.63       35.36      2.12 o 
  -4   4   4      102.52      108.62      3.06 o 
  -3   4   4      164.20      158.33      3.50 o 
  -2   4   4     1122.23     1194.04     16.72 o 
  -1   4   4      757.41      848.80     12.04 o 
   0   4   4       80.01       63.17      1.53 o 
   1   4   4        0.92        8.14      1.06 o 
   2   4   4     1901.64     2119.64     28.22 o 
   3   4   4     3524.21     3777.89     49.54 o 
   4   4   4     1424.04     1580.91     21.70 o 
   5   4   4      338.30      356.01      6.05 o 
   6   4   4       85.79       81.87      3.41 o 
   7   4   4        0.08        4.12      1.59 o 
   8   4   4      985.40      904.23     17.70 o 
   9   4   4       12.62        9.99      2.45 o 
  10   4   4       11.87       10.67      2.64 o 
  11   4   4       86.77       78.99      5.20 o 
  12   4   4        0.00       -1.16      2.38 o 
  -8   5   4      111.59      106.87      5.54 o 
  -7   5   4        0.63        0.16      2.02 o 
  -6   5   4       89.29       85.12      4.98 o 
  -5   5   4        2.50        3.57      2.94 o 
  -4   5   4        7.90       10.73      1.37 o 
  -3   5   4      100.24      106.29      2.88 o 
  -2   5   4      924.62      879.37     12.98 o 
  -1   5   4      296.39      286.61      8.31 o 
   0   5   4        0.48        2.29      0.61 o 
   1   5   4      106.39      116.23      2.65 o 
   3   5   4       64.54       68.34      4.30 o 
   4   5   4      115.85      106.02      2.81 o 
   5   5   4       28.16       21.60      1.54 o 
   6   5   4        0.63        6.18      2.41 o 
   7   5   4       62.42       59.09      3.36 o 
   8   5   4      143.40      111.08      4.69 o 
  10   5   4       33.34       35.55      3.61 o 
  11   5   4       30.06       26.72      3.57 o 
  12   5   4       45.11       45.13      4.52 o 
  -7   6   4       34.61       34.85      3.82 o 
  -6   6   4        5.15        6.58      2.79 o 
  -5   6   4       79.47       78.96      5.05 o 
  -4   6   4      135.62      120.80      5.00 o 
  -3   6   4      164.41      162.74     22.10 o 
  -2   6   4       26.62       35.44      2.35 o 
  -1   6   4       42.34       61.69      2.71 o 
   0   6   4      112.14      119.91      2.88 o 
   1   6   4      854.16      882.10     13.01 o 
   2   6   4       43.49       47.95      1.89 o 
   3   6   4       13.84        4.79      1.41 o 
   4   6   4      121.79      139.07      3.51 o 
   5   6   4       14.69       14.13      2.12 o 
   6   6   4      165.37      217.85      8.76 o 
   7   6   4      311.69      282.95     13.35 o 
   8   6   4      110.55      109.92      4.84 o 
   9   6   4        6.85        8.23      3.70 o 
  10   6   4       33.29       29.09      3.51 o 
  11   6   4        7.35        3.92      2.45 o 
  12   6   4        8.82        8.37      4.30 o 
  -7   7   4        2.99        6.36      2.68 o 
  -6   7   4        3.85        7.86      3.77 o 
  -5   7   4       27.66       29.76      4.00 o 
  -4   7   4       54.81       59.59      4.04 o 
  -3   7   4      143.89      137.55     10.41 o 
  -2   7   4       48.82       76.32      4.98 o 
  -1   7   4      507.02      518.43     11.81 o 
   0   7   4       31.56       43.96      4.18 o 
   1   7   4      385.80      417.96      7.27 o 
   2   7   4        1.11        5.63      1.73 o 
   3   7   4       85.68       93.60      3.11 o 
   4   7   4     1193.62     1180.51     17.40 o 
   5   7   4      249.91      258.17     16.13 o 
   6   7   4        7.28        9.22      1.63 o 
   7   7   4       16.67       19.37      6.11 o 
   8   7   4       16.45       15.91      5.66 o 
   9   7   4       63.46       56.75      3.99 o 
  10   7   4       29.23       34.81      5.20 o 
  11   7   4        4.65       15.10      6.11 o 
  12   7   4      192.56      192.13      8.05 o 
  -6   8   4      107.01      115.25      6.64 o 
  -5   8   4        8.14       13.07      3.01 o 
  -4   8   4      406.35      419.92     17.12 o 
  -3   8   4      163.09      165.69      6.41 o 
  -2   8   4      313.72      303.25      8.70 o 
  -1   8   4     1069.56     1039.08     20.70 o 
   0   8   4      533.48      518.72     11.99 o 
   1   8   4      326.65      341.79      6.60 o 
   2   8   4      736.51      689.11     11.19 o 
   3   8   4       33.15       21.60      2.53 o 
   4   8   4      370.07      351.99      6.95 o 
   5   8   4       22.60       36.18      2.37 o 
   6   8   4      187.75      196.74      4.99 o 
   7   8   4       13.08       25.35      5.51 o 
   8   8   4        7.77       11.09      2.40 o 
   9   8   4       16.35       27.18      6.71 o 
  10   8   4       23.60       17.88      4.68 o 
  11   8   4       36.62       32.75      6.64 o 
  -4   9   4       42.21       42.05      4.10 o 
  -3   9   4        0.06        0.63      2.08 o 
  -2   9   4       33.52       31.48      3.40 o 
  -1   9   4       50.58       45.42      3.85 o 
   0   9   4       11.75       13.46      2.45 o 
   1   9   4        8.65        7.38      2.11 o 
   2   9   4       87.17       62.44      3.82 o 
   3   9   4        0.04       11.86      2.79 o 
   4   9   4        0.37        4.08      1.42 o 
   5   9   4       22.08       21.24      2.11 o 
   6   9   4        0.04        1.16      1.42 o 
   7   9   4       14.41       12.37      2.43 o 
   8   9   4       43.99       49.31      6.18 o 
   9   9   4       43.82       50.68      4.20 o 
  10   9   4      180.06      186.10      7.29 o 
  11   9   4       54.63       56.25      4.84 o 
  -3  10   4        9.29       16.05      3.47 o 
  -2  10   4       40.35       42.08      4.04 o 
  -1  10   4       82.43       95.17      5.24 o 
   0  10   4       67.50       61.69      5.43 o 
   1  10   4       39.54       43.39      3.82 o 
   2  10   4       19.59       30.87      3.33 o 
   3  10   4       94.32       87.58      6.03 o 
   4  10   4        3.32        4.15      1.57 o 
   5  10   4       60.07       68.86      3.25 o 
   6  10   4      173.06      180.40     10.92 o 
   7  10   4        0.44        0.12      1.91 o 
   8  10   4       97.15      100.86      5.12 o 
   9  10   4      150.90      147.04      6.34 o 
  10  10   4       56.20       70.63      5.28 o 
  -1  11   4        0.81        8.76      2.94 o 
   0  11   4        1.61        2.70      2.31 o 
   1  11   4       35.25       40.59      4.01 o 
   2  11   4        0.45        4.24      2.31 o 
   3  11   4       54.10       57.20      4.23 o 
   4  11   4        1.27        1.23      2.10 o 
   5  11   4        4.36        4.68      3.54 o 
   6  11   4       45.45       64.67      3.59 o 
   7  11   4      158.48      163.94      6.35 o 
   8  11   4       27.53       32.33      5.58 o 
   9  11   4       13.93       12.84      2.99 o 
   1  12   4       28.20       34.89      4.07 o 
   2  12   4        7.18        4.77      4.37 o 
   3  12   4      650.93      695.59     16.53 o 
   4  12   4        4.47        8.02      2.72 o 
   5  12   4       19.50       18.29      4.30 o 
   6  12   4        0.23        4.37      3.02 o 
   7  12   4       23.24       33.94      5.43 o 
  -6 -11   5        0.29        1.81      3.32 o 
  -5 -11   5        0.76        1.66      3.54 o 
  -4 -11   5        1.77       -1.17      2.36 o 
  -3 -11   5        3.31        3.21      2.46 o 
  -2 -11   5        0.54       -0.99      1.98 o 
  -1 -11   5       19.13       21.41      3.51 o 
   0 -11   5       49.99       60.33      8.60 o 
  -8 -10   5        0.93        4.52      3.92 o 
  -7 -10   5       64.18       53.85      6.33 o 
  -6 -10   5       62.54       64.28      4.79 o 
  -5 -10   5        0.51       -0.98      1.95 o 
  -4 -10   5       33.21       32.84      3.65 o 
  -3 -10   5       25.19       32.98      3.59 o 
  -2 -10   5        0.87        0.94      3.39 o 
  -1 -10   5      152.63      146.92      6.33 o 
   0 -10   5      103.50      103.79      5.36 o 
   1 -10   5        2.25        4.15      2.31 o 
   2 -10   5        0.00        2.26      4.37 o 
  -9  -9   5      147.93      166.44      6.95 o 
  -8  -9   5        1.44        1.69      2.20 o 
  -7  -9   5      123.97      134.54      8.60 o 
  -6  -9   5       30.83       33.26      3.52 o 
  -5  -9   5       38.76       37.10      3.51 o 
  -4  -9   5       26.48       24.15      2.94 o 
  -3  -9   5       46.17       39.36      3.44 o 
  -2  -9   5       23.80       15.13      2.61 o 
  -1  -9   5      118.05      111.34      5.10 o 
   0  -9   5      196.63      178.24     11.99 o 
   1  -9   5        7.56        9.85      4.15 o 
   2  -9   5        5.65        5.50      2.23 o 
   3  -9   5       12.82        9.09      2.51 o 
   4  -9   5       33.72       40.27      7.09 o 
 -10  -8   5       56.40       59.64     10.03 o 
  -9  -8   5       88.23       85.66      5.25 o 
  -8  -8   5       52.25       53.34      4.20 o 
  -7  -8   5       29.65       33.79      4.75 o 
  -6  -8   5        8.02        7.80      2.12 o 
  -5  -8   5      171.15      175.50      6.14 o 
  -4  -8   5       51.25       50.33      2.65 o 
  -3  -8   5        3.40        2.73      1.88 o 
  -2  -8   5        3.47        2.58      1.62 o 
  -1  -8   5       19.09       15.03      2.31 o 
   0  -8   5        6.66        5.52      1.87 o 
   1  -8   5       43.12       46.07      5.81 o 
   2  -8   5       28.89       20.23      2.73 o 
   3  -8   5        0.07        1.55      1.94 o 
   4  -8   5       40.96       43.69      8.30 o 
   5  -8   5        0.24        0.11      3.02 o 
 -10  -7   5        1.91        0.89      2.39 o 
  -9  -7   5      101.15      109.19      5.47 o 
  -8  -7   5       17.60       21.50      3.70 o 
  -7  -7   5      421.71      426.55     10.37 o 
  -6  -7   5       52.41       46.21      2.66 o 
  -5  -7   5        0.45       -0.55      1.11 o 
  -4  -7   5        2.47        4.41      3.70 o 
  -3  -7   5       90.51       95.64      4.87 o 
  -2  -7   5       28.53       31.89      2.83 o 
  -1  -7   5      100.27      100.96      2.98 o 
   0  -7   5       77.56       72.50      3.70 o 
   1  -7   5       63.09       55.25      3.35 o 
   2  -7   5       92.59       84.69      4.12 o 
   3  -7   5       17.58       17.43      2.94 o 
   4  -7   5        3.03        3.66      1.98 o 
   5  -7   5      114.18      112.46      5.21 o 
   6  -7   5        0.00       -0.84      4.83 o 
   7  -7   5       92.73       95.32      9.20 o 
 -11  -6   5        2.60        4.02      2.79 o 
 -10  -6   5        0.26       -0.62      2.32 o 
  -9  -6   5      149.01      149.06      6.16 o 
  -8  -6   5       78.39       75.98      4.25 o 
  -7  -6   5      507.28      522.09     11.77 o 
  -6  -6   5       26.47       25.27      1.99 o 
  -5  -6   5        1.30        0.16      1.04 o 
  -4  -6   5       28.76       31.52      2.03 o 
  -3  -6   5       14.25       16.27      1.48 o 
  -2  -6   5      104.61      107.02      2.93 o 
  -1  -6   5      686.04      682.99     11.24 o 
   0  -6   5       65.02       59.87      2.10 o 
   1  -6   5      332.19      348.41      6.31 o 
   2  -6   5        0.48        1.65      1.56 o 
   3  -6   5        1.89        3.83      1.18 o 
   4  -6   5      150.32      154.11      4.18 o 
   5  -6   5        1.06        0.47      1.29 o 
   6  -6   5        0.04       -0.89      1.78 o 
   7  -6   5       28.54       28.90      3.47 o 
   8  -6   5       37.36       34.84      6.49 o 
 -11  -5   5       72.64       82.35      5.39 o 
 -10  -5   5       10.80        5.49      2.55 o 
  -9  -5   5        3.42        1.61      2.02 o 
  -8  -5   5       85.37       84.05      4.42 o 
  -7  -5   5     1889.90     1785.75     31.35 o 
  -6  -5   5      500.50      475.18      8.38 o 
  -5  -5   5        3.37        6.19      1.89 o 
  -4  -5   5     1542.66     1577.82     22.19 o 
  -3  -5   5       74.92       66.53      4.01 o 
  -2  -5   5       59.02       67.23      2.48 o 
  -1  -5   5      747.96      812.86     12.72 o 
   0  -5   5      454.83      473.94      7.92 o 
   1  -5   5     1231.95     1215.69     17.20 o 
   2  -5   5      425.19      415.91     13.14 o 
   3  -5   5      121.22      102.27      4.84 o 
   4  -5   5        9.25        7.12      1.36 o 
   5  -5   5       60.50       54.06      2.76 o 
   6  -5   5       73.05       64.09      7.47 o 
   7  -5   5      234.43      228.38      5.85 o 
   8  -5   5       33.77       30.31      3.34 o 
 -11  -4   5        1.31        3.23      2.57 o 
 -10  -4   5       22.60       14.10      3.07 o 
  -9  -4   5       34.95       31.11      3.41 o 
  -8  -4   5        0.30       -1.09      2.19 o 
  -7  -4   5      285.87      267.92      7.40 o 
  -6  -4   5       28.71       27.80      3.01 o 
  -5  -4   5      117.33      117.58      3.46 o 
  -4  -4   5     2269.15     2347.51     42.80 o 
  -3  -4   5     1152.66     1246.45     17.55 o 
  -2  -4   5      259.72      249.74      4.52 o 
  -1  -4   5      100.34      100.42      2.84 o 
   0  -4   5        9.78       10.82      0.97 o 
   1  -4   5      800.94      819.25     11.85 o 
   2  -4   5       42.08       48.86      1.76 o 
   3  -4   5       78.97       92.95      2.87 o 
   4  -4   5     1275.67     1208.08     17.60 o 
   5  -4   5        3.12        3.75      1.32 o 
   6  -4   5      101.34      103.97      3.86 o 
   7  -4   5       32.22       27.76      2.63 o 
   8  -4   5       16.97       20.12      2.34 o 
   9  -4   5       36.18       43.26      8.90 o 
 -11  -3   5       15.72       16.04      3.24 o 
 -10  -3   5        7.64        4.79      2.38 o 
  -9  -3   5        0.73        4.70      2.18 o 
  -8  -3   5       36.62       25.22      2.87 o 
  -7  -3   5      234.21      223.36      7.54 o 
  -6  -3   5      146.61      145.97      5.45 o 
  -5  -3   5       61.36       65.63      2.80 o 
  -4  -3   5       38.97       30.09      2.12 o 
  -3  -3   5      207.20      228.11      4.25 o 
  -2  -3   5      846.01      868.91     17.28 o 
  -1  -3   5       58.25       53.28      1.45 o 
   0  -3   5      118.30      119.67      3.44 o 
   1  -3   5     1183.00     1303.29     27.83 o 
   2  -3   5        9.51        7.19      0.79 o 
   3  -3   5      194.62      206.49      4.06 o 
   4  -3   5        3.61        1.01      1.61 o 
   5  -3   5      805.07      788.38     12.98 o 
   6  -3   5      547.49      525.42      9.22 o 
   7  -3   5       80.60       91.55      3.38 o 
   8  -3   5        0.33       -0.68      1.35 o 
   9  -3   5      200.16      204.29      8.45 o 
  10  -3   5        9.79       10.69      2.72 o 
 -11  -2   5       96.02       84.94     13.57 o 
 -10  -2   5        0.47       -0.23      2.13 o 
  -9  -2   5       25.58       29.72      3.25 o 
  -8  -2   5        1.80        2.93      1.89 o 
  -7  -2   5       36.34       32.19      2.03 o 
  -6  -2   5     1406.47     1364.97     19.71 o 
  -5  -2   5        0.33        0.30      0.94 o 
  -4  -2   5       73.35       73.26      3.78 o 
  -3  -2   5      457.63      552.86      8.38 o 
  -2  -2   5      656.43      686.66      9.89 o 
  -1  -2   5      173.52      173.46      3.06 o 
   0  -2   5       27.54       32.89      1.89 o 
   1  -2   5        8.87       10.29      1.05 o 
   2  -2   5       27.06       13.73      0.89 o 
   3  -2   5        0.52        2.58      1.03 o 
   4  -2   5       93.47       89.99      3.44 o 
   5  -2   5      341.05      370.32      6.71 o 
   6  -2   5     1344.47     1352.16     19.76 o 
   7  -2   5      127.85      126.40      4.98 o 
   8  -2   5        4.71        4.60      1.91 o 
   9  -2   5      204.08      223.75      7.19 o 
  10  -2   5      228.14      249.66     10.41 o 
 -11  -1   5        9.68       11.55      3.09 o 
 -10  -1   5       16.45       19.64      6.26 o 
  -9  -1   5       29.23       30.18      3.30 o 
  -8  -1   5       32.48       20.60      3.17 o 
  -7  -1   5      230.76      222.64      5.07 o 
  -6  -1   5      666.46      622.96     10.16 o 
  -5  -1   5       52.96       82.20      2.58 o 
  -4  -1   5      717.07      765.05     11.34 o 
  -3  -1   5       36.87       26.88      1.31 o 
  -2  -1   5     2928.30     3067.35     40.10 o 
  -1  -1   5      912.28      959.11     13.06 o 
   0  -1   5     4429.03     4128.51     90.20 o 
   1  -1   5      828.97      820.82     11.17 o 
   2  -1   5      363.01      397.57      6.00 o 
   3  -1   5     4213.45     4349.98     90.24 o 
   4  -1   5      983.07     1045.35     14.87 o 
   5  -1   5        4.32        5.07      2.30 o 
   6  -1   5      664.12      715.31     13.31 o 
   7  -1   5       51.26       47.41      5.88 o 
   8  -1   5      414.83      435.43     16.67 o 
   9  -1   5       56.37       52.66      3.99 o 
  10  -1   5       20.39       15.26      2.82 o 
  11  -1   5       32.80       35.64      3.82 o 
 -10   0   5       12.22       11.11      2.87 o 
  -9   0   5        0.37       -0.45      2.03 o 
  -8   0   5       63.85       63.64      5.96 o 
  -7   0   5      684.16      656.16     11.00 o 
  -6   0   5      496.72      459.03      8.10 o 
  -5   0   5      157.58      156.53      3.88 o 
  -4   0   5      611.20      595.90      9.22 o 
  -3   0   5     2583.84     2516.48     33.36 o 
  -2   0   5      622.75      607.59      8.79 o 
  -1   0   5      112.22      110.91      2.12 o 
   0   0   5    11405.41     9779.68    128.69 o 
   1   0   5     4235.90     3933.10     88.61 o 
   2   0   5     1039.12     1021.75     13.90 o 
   3   0   5     1767.11     1855.63     30.65 o 
   4   0   5       78.39       79.63      2.31 o 
   5   0   5      616.94      635.92      9.78 o 
   6   0   5      898.33      990.52     14.71 o 
   7   0   5      837.70      853.33     14.92 o 
   8   0   5     1064.08     1159.35     24.89 o 
   9   0   5        0.00       -0.66      3.17 o 
  10   0   5       37.11       41.83      5.51 o 
  11   0   5       39.92       37.93      3.94 o 
 -10   1   5        0.15       -1.15      2.29 o 
  -9   1   5        7.97        8.03      2.71 o 
  -8   1   5        8.93        5.50      3.24 o 
  -7   1   5      229.40      218.70      5.24 o 
  -6   1   5        5.58        5.09      1.36 o 
  -5   1   5        9.54       10.34      1.36 o 
  -4   1   5       42.64       40.72      2.28 o 
  -3   1   5      271.22      289.84      5.07 o 
  -2   1   5     2570.32     2596.04     34.23 o 
  -1   1   5      333.44      329.81      4.99 o 
   0   1   5     1442.53     1329.09     17.66 o 
   1   1   5      274.40      285.80      4.38 o 
   2   1   5     3166.25     3156.51     41.07 o 
   3   1   5      140.92      158.15      2.98 o 
   4   1   5      227.02      258.34      4.51 o 
   5   1   5        3.31        5.60      0.81 o 
   6   1   5       93.36      115.48      2.92 o 
   7   1   5     2284.09     2353.15     54.48 o 
   8   1   5      279.44      285.13     10.78 o 
   9   1   5        0.42       -0.19      3.85 o 
  10   1   5        1.42       -0.92      2.34 o 
  11   1   5        4.44        5.30      2.45 o 
 -10   2   5      147.03      167.42     10.26 o 
  -9   2   5        0.84        3.02      3.17 o 
  -8   2   5        0.28        0.29      1.86 o 
  -7   2   5      405.07      369.54     11.24 o 
  -6   2   5      137.51      126.11      3.73 o 
  -5   2   5       73.38       48.43      2.52 o 
  -4   2   5       39.38       44.66      3.84 o 
  -3   2   5      795.31      785.31     13.25 o 
  -2   2   5      331.91      358.92      5.73 o 
  -1   2   5     1032.40     1015.43     13.81 o 
   0   2   5       31.96       39.49      0.97 o 
   1   2   5       52.62       59.52      1.43 o 
   2   2   5      293.26      335.59      5.22 o 
   3   2   5      401.22      428.90      6.56 o 
   4   2   5      410.98      437.19      7.91 o 
   5   2   5      835.90      937.06     13.43 o 
   6   2   5      462.48      460.10      9.75 o 
   7   2   5        0.12       -0.05      1.34 o 
   8   2   5      192.25      204.78      8.75 o 
   9   2   5       48.10       52.45      3.92 o 
  10   2   5        0.45       -0.92      1.85 o 
  11   2   5       37.26       32.59      6.33 o 
  12   2   5        2.19        0.29      2.34 o 
  -9   3   5       68.16       79.79      7.84 o 
  -8   3   5        1.74       -0.75      2.56 o 
  -7   3   5       42.69       43.79      2.74 o 
  -6   3   5      175.30      116.18      3.64 o 
  -5   3   5      401.12      351.46      6.64 o 
  -4   3   5      275.18      279.12      7.45 o 
  -3   3   5       25.89       31.42      1.82 o 
  -2   3   5      130.07      121.39      2.92 o 
  -1   3   5      593.78      661.24     16.59 o 
   0   3   5     1733.82     1731.51     29.12 o 
   1   3   5     1475.27     1543.89     20.64 o 
   2   3   5      695.34      769.97     14.33 o 
   3   3   5     1706.98     1811.64     24.34 o 
   4   3   5      582.93      654.94      9.72 o 
   5   3   5       10.47       14.73      1.27 o 
   6   3   5      250.72      278.76      6.82 o 
   7   3   5      362.13      381.86     14.18 o 
   8   3   5       10.03       13.17      2.87 o 
   9   3   5      440.81      453.54     13.05 o 
  10   3   5        1.96        1.96      2.17 o 
  11   3   5      130.21      132.51      6.12 o 
  12   3   5       12.27       17.95      3.36 o 
  -9   4   5      808.29      899.85     28.05 o 
  -8   4   5        1.36        3.92      3.32 o 
  -7   4   5        0.21        1.96      2.03 o 
  -6   4   5        5.24        3.01      1.97 o 
  -5   4   5       39.19       20.83      2.09 o 
  -4   4   5      185.65      188.38      6.01 o 
  -3   4   5      377.09      381.38      6.88 o 
  -2   4   5      977.96      983.81     16.02 o 
  -1   4   5       27.18       20.97      2.26 o 
   0   4   5      114.58      117.25      5.13 o 
   1   4   5      300.28      289.25      4.80 o 
   2   4   5     6567.43     6810.77     92.66 o 
   3   4   5      810.45      885.32     21.31 o 
   4   4   5      209.65      235.29     10.63 o 
   5   4   5       66.83       59.76      6.25 o 
   6   4   5        0.02       -0.61      1.23 o 
   7   4   5      342.21      336.14      8.26 o 
   8   4   5       18.65       42.38      4.98 o 
   9   4   5      178.85      156.18      5.90 o 
  10   4   5       19.02       20.87      3.03 o 
  11   4   5        9.88       14.81      3.00 o 
  12   4   5        1.73        0.12      2.79 o 
  -8   5   5        0.91        0.30      2.45 o 
  -7   5   5        0.02       -0.99      1.97 o 
  -6   5   5       66.77       61.66      4.19 o 
  -5   5   5       41.30       22.75      2.79 o 
  -4   5   5       17.01       16.60      3.54 o 
  -3   5   5       16.97       13.68      1.22 o 
  -2   5   5      121.04      135.06      4.53 o 
  -1   5   5     1354.45     1345.13     18.62 o 
   0   5   5      302.73      282.93      4.81 o 
   1   5   5       74.71      119.49      3.80 o 
   2   5   5       15.80       23.43      1.97 o 
   3   5   5        0.51        0.66      0.87 o 
   4   5   5       27.16       50.72      2.00 o 
   5   5   5       29.84       22.68      1.65 o 
   6   5   5        4.81        6.91      1.02 o 
   7   5   5        7.40        5.81      1.80 o 
   8   5   5      258.10      214.56      6.65 o 
   9   5   5        4.34       12.51      2.43 o 
  10   5   5        0.46        2.66      1.95 o 
  11   5   5       12.89       14.04      3.07 o 
  12   5   5       55.93       58.35      5.00 o 
  -7   6   5        5.08        8.74      2.68 o 
  -6   6   5       36.87       34.22      3.55 o 
  -5   6   5      141.77      151.32      6.01 o 
  -4   6   5       22.99       22.20      2.75 o 
  -3   6   5        0.64        1.23      2.64 o 
  -2   6   5       81.33       83.75      3.90 o 
  -1   6   5      510.11      489.75     10.56 o 
   0   6   5       18.84       18.73      1.82 o 
   1   6   5      296.95      311.32      7.97 o 
   2   6   5       56.03       53.24      2.24 o 
   3   6   5     1744.83     1752.97     24.23 o 
   4   6   5        8.51       11.86      1.39 o 
   5   6   5       12.65        9.49      1.36 o 
   6   6   5     1031.76     1039.03     15.53 o 
   7   6   5      122.55      109.90      4.58 o 
   8   6   5        6.33        3.52      2.19 o 
   9   6   5       21.47       22.64      3.54 o 
  10   6   5       22.79       19.50      3.07 o 
  11   6   5       50.84       57.99      6.18 o 
  12   6   5        2.41        3.92      2.68 o 
  -6   7   5        1.98        2.43      2.28 o 
  -5   7   5       76.38       78.24      4.74 o 
  -4   7   5      198.12      205.70      7.21 o 
  -3   7   5      140.27      135.58      5.51 o 
  -2   7   5       41.11       45.48     10.03 o 
  -1   7   5       14.24       35.29      5.28 o 
   0   7   5      213.61      214.50      6.38 o 
   1   7   5      796.86      803.07     12.24 o 
   2   7   5     1574.83     1504.31     21.85 o 
   3   7   5      266.55      243.13      6.93 o 
   4   7   5     1160.05     1206.15     17.72 o 
   5   7   5      634.88      667.59     10.93 o 
   6   7   5      292.82      275.06      5.78 o 
   7   7   5       45.25       39.45      3.20 o 
   8   7   5      129.40      123.68      5.17 o 
   9   7   5       12.17       11.46      2.53 o 
  10   7   5       40.99       39.79      3.91 o 
  11   7   5      108.43      107.31      5.70 o 
  12   7   5       33.33       38.26      4.36 o 
  -5   8   5        4.00        3.44      2.56 o 
  -4   8   5       26.14       37.27      3.79 o 
  -3   8   5      119.71      115.68      8.07 o 
  -2   8   5       60.38       59.95      4.02 o 
  -1   8   5      117.43      142.39      5.57 o 
   0   8   5       36.36       49.82      4.68 o 
   1   8   5      135.83      149.81      5.47 o 
   2   8   5       41.46       50.41      6.11 o 
   3   8   5      247.48      253.18      5.42 o 
   4   8   5      708.83      670.05     11.10 o 
   5   8   5       98.04      112.10      4.15 o 
   6   8   5      318.21      318.02      6.67 o 
   7   8   5       40.76       34.61      3.14 o 
   8   8   5      145.42      135.80      5.55 o 
   9   8   5      147.94      127.98      5.64 o 
  10   8   5        8.61        9.46      2.77 o 
  11   8   5        0.61        0.49      2.49 o 
  -4   9   5        2.81        4.84      3.17 o 
  -3   9   5        4.91        5.08      2.44 o 
  -2   9   5        3.89        7.08      2.40 o 
  -1   9   5        0.20        3.92      2.03 o 
   0   9   5       77.97       76.42      4.34 o 
   1   9   5      177.02      162.34      5.94 o 
   2   9   5       40.98       35.75      3.18 o 
   3   9   5       47.61       60.16      3.10 o 
   4   9   5        0.21       -0.01      1.77 o 
   5   9   5       33.07       34.57      2.46 o 
   6   9   5        1.89        4.24      1.75 o 
   7   9   5      148.48      149.29      6.56 o 
   8   9   5        0.03        1.84      2.13 o 
   9   9   5       36.75       41.66      3.99 o 
  10   9   5       22.40       32.51      3.73 o 
  11   9   5        8.10        7.45      4.83 o 
  -3  10   5       14.43       19.68      3.40 o 
  -2  10   5       12.77       11.87      4.68 o 
  -1  10   5       14.18       14.78      3.85 o 
   0  10   5      129.24      138.92      6.01 o 
   1  10   5       16.83       14.30      2.68 o 
   2  10   5       28.90       32.07      3.37 o 
   3  10   5        0.62        6.68      2.79 o 
   4  10   5        3.38       -0.67      1.34 o 
   5  10   5       69.24       80.65      3.65 o 
   6  10   5        3.23        7.47      1.82 o 
   7  10   5       74.61       65.58      4.11 o 
   8  10   5      103.64      105.84      5.23 o 
   9  10   5        3.14       10.19      2.82 o 
  10  10   5       12.93        9.65      2.90 o 
  -1  11   5        2.70        5.50      4.37 o 
   0  11   5       12.23       15.12      3.12 o 
   1  11   5       43.60       47.15      4.24 o 
   2  11   5       11.66       10.25      4.07 o 
   3  11   5       44.26       59.68      4.38 o 
   4  11   5        5.70        0.27      2.06 o 
   5  11   5        8.90       10.52      3.39 o 
   6  11   5       53.98       63.13      5.39 o 
   7  11   5       20.69       29.02      5.43 o 
   8  11   5        1.26       -0.10      2.18 o 
   9  11   5       24.37       32.44      3.84 o 
   1  12   5      152.58      159.39      7.06 o 
   2  12   5        3.93        6.21      2.68 o 
   3  12   5      430.73      479.54     12.96 o 
   4  12   5        0.23       -1.13      4.60 o 
   5  12   5       98.66      102.02      5.67 o 
   6  12   5       54.17       50.98      6.18 o 
   7  12   5      156.62      178.73      9.80 o 
  -6 -11   6       35.74       45.40      6.18 o 
  -5 -11   6        0.01        0.61      2.37 o 
  -4 -11   6        2.84       -0.92      2.20 o 
  -3 -11   6        1.05        3.13      2.57 o 
  -2 -11   6       87.79       91.55      5.58 o 
  -1 -11   6        4.59        3.20      3.17 o 
   0 -11   6       10.89        7.47      2.95 o 
  -8 -10   6      140.75      131.98      9.20 o 
  -7 -10   6       23.03       28.05      5.13 o 
  -6 -10   6        9.25        9.01      2.77 o 
  -5 -10   6        9.08        7.53      3.24 o 
  -4 -10   6        0.00        0.15      1.98 o 
  -3 -10   6       25.93       23.42      3.19 o 
  -2 -10   6       52.83       46.45      4.17 o 
  -1 -10   6      192.44      186.27      7.10 o 
   0 -10   6       23.19       20.06      5.58 o 
   1 -10   6      284.48      285.86     21.27 o 
   2 -10   6        0.82        0.29      2.37 o 
  -9  -9   6       20.87       19.16      5.28 o 
  -8  -9   6        0.50       -1.43      2.87 o 
  -7  -9   6        5.84        4.52      3.02 o 
  -6  -9   6      124.76      119.58      5.49 o 
  -5  -9   6      120.57      115.44      5.32 o 
  -4  -9   6        3.65        4.89      2.14 o 
  -3  -9   6       12.52       11.51      2.53 o 
  -2  -9   6       48.14       45.06      3.87 o 
  -1  -9   6        0.77        2.60      1.98 o 
   0  -9   6        9.81        8.04      2.34 o 
   1  -9   6        2.07        2.56      2.01 o 
   2  -9   6       46.60       42.86      9.05 o 
   3  -9   6       90.96      102.66      5.73 o 
   4  -9   6       24.64       28.51      6.64 o 
  -9  -8   6       18.33       18.55      3.12 o 
  -8  -8   6       37.56       48.75      4.08 o 
  -7  -8   6      181.24      184.91      6.33 o 
  -6  -8   6        6.27        7.88      1.77 o 
  -5  -8   6      165.04      161.31      5.92 o 
  -4  -8   6        3.41        4.55      1.97 o 
  -3  -8   6        2.65        1.42      2.64 o 
  -2  -8   6       37.66       40.30      3.48 o 
  -1  -8   6       15.16       13.03      2.87 o 
   0  -8   6      282.39      271.22      8.08 o 
   1  -8   6        1.13        1.77      1.80 o 
   2  -8   6       13.09        9.79      2.37 o 
   3  -8   6       24.22       23.45      3.04 o 
   4  -8   6       92.93       85.34      4.91 o 
   5  -8   6        6.00        6.29      2.50 o 
 -10  -7   6        5.03        4.96      2.64 o 
  -9  -7   6      229.19      216.34      9.43 o 
  -8  -7   6       11.09        7.30      2.38 o 
  -7  -7   6       52.09       46.78      3.70 o 
  -6  -7   6      265.39      250.12      5.78 o 
  -5  -7   6        3.38        4.08      1.35 o 
  -4  -7   6      985.17     1004.80     15.44 o 
  -3  -7   6        4.31        3.05      1.15 o 
  -2  -7   6        2.50        0.92      1.48 o 
  -1  -7   6      261.92      257.03     12.52 o 
   0  -7   6       32.95       26.33      4.83 o 
   1  -7   6       50.99       45.01      3.21 o 
   2  -7   6       51.60       51.93      3.57 o 
   3  -7   6      147.14      143.66      9.88 o 
   4  -7   6        0.45        2.06      1.78 o 
   5  -7   6       11.51       12.82      2.73 o 
   6  -7   6       17.29       21.17      3.24 o 
 -10  -6   6        1.48        0.85      2.36 o 
  -9  -6   6       64.56       65.21      6.03 o 
  -8  -6   6        3.09        5.51      2.14 o 
  -7  -6   6      101.09       79.76      4.11 o 
  -6  -6   6       37.12       37.82      2.39 o 
  -5  -6   6      224.09      234.57      5.22 o 
  -4  -6   6       35.16       29.11      1.97 o 
  -3  -6   6      410.75      421.00      7.45 o 
  -2  -6   6      226.72      214.15      4.48 o 
  -1  -6   6       41.73       42.42      1.78 o 
   0  -6   6        9.30        9.38      2.32 o 
   1  -6   6       43.15       36.62      1.80 o 
   2  -6   6       67.95       62.30      3.48 o 
   3  -6   6      158.45      139.09      5.29 o 
   4  -6   6        9.31        7.93      2.06 o 
   5  -6   6       20.96       20.34      2.82 o 
   6  -6   6       31.72       31.85      5.28 o 
   7  -6   6       14.71       14.23      2.82 o 
 -11  -5   6       35.77       46.21      8.67 o 
 -10  -5   6       45.80       36.51      4.05 o 
  -9  -5   6        3.75        1.68      3.02 o 
  -8  -5   6      256.92      235.94     10.71 o 
  -7  -5   6        1.32        3.62      2.56 o 
  -6  -5   6      531.74      525.14      9.16 o 
  -5  -5   6       90.91       83.62      2.86 o 
  -4  -5   6       19.61       23.25      1.72 o 
  -3  -5   6      103.35      116.63      3.46 o 
  -2  -5   6       69.87       67.08      2.14 o 
  -1  -5   6        1.05        2.86      1.70 o 
   0  -5   6      250.08      260.45      4.70 o 
   1  -5   6       41.04       43.14      4.02 o 
   2  -5   6      256.57      236.77      4.65 o 
   3  -5   6        0.02        0.24      0.88 o 
   4  -5   6      240.01      228.83      5.06 o 
   5  -5   6        2.27        2.20      1.37 o 
   6  -5   6       26.23       27.56      3.04 o 
   7  -5   6      320.36      328.26      9.42 o 
   8  -5   6       10.77       13.72      2.94 o 
 -11  -4   6        3.17        2.11      2.67 o 
 -10  -4   6       70.04       69.35      8.37 o 
  -9  -4   6      103.36       91.95      4.80 o 
  -8  -4   6      227.74      205.95      7.32 o 
  -7  -4   6       22.47       23.30      2.67 o 
  -6  -4   6      645.13      642.93     12.99 o 
  -5  -4   6      136.02      112.87      3.15 o 
  -4  -4   6      818.83      818.48     12.37 o 
  -3  -4   6      402.99      363.24      8.97 o 
  -2  -4   6      243.07      234.92      4.35 o 
  -1  -4   6      289.65      284.72      5.09 o 
   0  -4   6      114.97      105.03      3.58 o 
   1  -4   6       46.87       37.42      1.24 o 
   2  -4   6        3.33        8.33      0.95 o 
   3  -4   6       84.26       76.51      3.21 o 
   4  -4   6      162.48      170.22      4.18 o 
   5  -4   6      122.40      120.54      3.54 o 
   6  -4   6       16.20       15.56      1.85 o 
   7  -4   6      273.98      270.82      6.29 o 
   8  -4   6        0.05       -0.60      1.55 o 
   9  -4   6        1.22        2.07      4.52 o 
 -11  -3   6        7.31        7.97      2.87 o 
 -10  -3   6        0.10        1.43      2.25 o 
  -9  -3   6        4.89        6.59      2.29 o 
  -8  -3   6       47.64       44.26      3.63 o 
  -7  -3   6     1146.12     1144.90     21.28 o 
  -6  -3   6      172.88      150.21      3.83 o 
  -5  -3   6      263.87      258.96      5.93 o 
  -4  -3   6       46.87       44.44      2.68 o 
  -3  -3   6      226.21      260.91      4.79 o 
  -2  -3   6      145.73      174.98      3.39 o 
  -1  -3   6        5.47        8.27      0.86 o 
   0  -3   6      732.35      687.67     12.86 o 
   1  -3   6      974.80      954.01     17.21 o 
   2  -3   6      173.55      168.12      4.55 o 
   3  -3   6      120.63      131.69      3.24 o 
   4  -3   6      451.09      470.58     10.74 o 
   5  -3   6      142.91      128.81      3.53 o 
   6  -3   6      199.94      198.36      4.77 o 
   7  -3   6       96.02       96.53      3.53 o 
   8  -3   6        0.01       -0.51      2.00 o 
   9  -3   6        0.00        0.23      1.92 o 
  10  -3   6       33.20       40.17      3.84 o 
 -11  -2   6       16.23       20.25      4.00 o 
 -10  -2   6       10.36        9.78      2.87 o 
  -9  -2   6      157.31      158.80      6.13 o 
  -8  -2   6       13.73       13.26      2.35 o 
  -7  -2   6        4.94        6.26      1.39 o 
  -6  -2   6     1869.64     1804.84     25.44 o 
  -5  -2   6       26.33       18.89      1.56 o 
  -4  -2   6       10.60        9.33      1.10 o 
  -3  -2   6      365.12      369.49      6.11 o 
  -2  -2   6     1554.64     1715.20     23.12 o 
  -1  -2   6     4158.53     4133.36     53.90 o 
   0  -2   6      177.21      179.63      4.40 o 
   1  -2   6      982.61     1074.81     18.76 o 
   2  -2   6      196.08      196.48      3.52 o 
   3  -2   6      746.14      778.65     11.47 o 
   4  -2   6      902.31      970.09     14.12 o 
   5  -2   6        0.40        3.59      1.06 o 
   6  -2   6      173.05      158.15      4.10 o 
   7  -2   6      397.43      401.60      7.80 o 
   8  -2   6       30.45       28.60      3.54 o 
   9  -2   6       64.29       61.98      5.66 o 
  10  -2   6        0.12       -0.98      1.95 o 
 -10  -1   6       25.48       21.64      3.31 o 
  -9  -1   6        1.36        4.06      2.23 o 
  -8  -1   6        3.13        2.09      1.78 o 
  -7  -1   6      117.34      126.63      7.98 o 
  -6  -1   6        1.66       -0.22      1.41 o 
  -5  -1   6      765.00      785.50     12.07 o 
  -4  -1   6     1647.55     1730.34     24.68 o 
  -3  -1   6      422.78      432.63      7.03 o 
  -2  -1   6     3890.36     3888.65     50.68 o 
  -1  -1   6       55.51       55.81      1.48 o 
   0  -1   6     1754.85     1742.89     26.40 o 
   1  -1   6     1473.21     1479.15     21.20 o 
   2  -1   6     1049.44     1052.05     14.43 o 
   3  -1   6       62.61       80.18      4.61 o 
   4  -1   6      507.17      541.79     15.25 o 
   5  -1   6      616.81      642.21     10.09 o 
   6  -1   6      534.17      543.99      9.14 o 
   7  -1   6     1517.52     1539.88     22.34 o 
   8  -1   6      177.58      178.41      6.01 o 
   9  -1   6      237.01      228.26     19.83 o 
  10  -1   6      310.94      329.25      9.48 o 
  11  -1   6        0.98        0.96      2.38 o 
 -10   0   6       23.92       21.96      3.41 o 
  -9   0   6      346.06      344.89      9.48 o 
  -8   0   6       73.60       64.76      3.94 o 
  -7   0   6       13.71       12.79      2.42 o 
  -6   0   6      292.99      260.46      5.54 o 
  -5   0   6       26.79       15.44      1.80 o 
  -4   0   6       91.67       93.19      2.61 o 
  -3   0   6       72.62       84.75      2.25 o 
  -2   0   6     2425.27     2543.40     40.91 o 
  -1   0   6     2141.11     2080.10     27.48 o 
   0   0   6      287.27      333.67      5.05 o 
   1   0   6       28.23       26.69      0.94 o 
   2   0   6      140.13      138.84      2.97 o 
   3   0   6       72.13       78.93      1.99 o 
   4   0   6      232.21      290.75      5.41 o 
   5   0   6      406.56      420.25      7.05 o 
   6   0   6     1371.50     1462.87     20.78 o 
   7   0   6      616.55      645.45     10.58 o 
   8   0   6       88.13       92.93      5.35 o 
   9   0   6      115.72      118.47      5.21 o 
  10   0   6       35.99       34.74      3.52 o 
  11   0   6        7.76        7.77      3.09 o 
 -10   1   6       52.35       62.29      7.24 o 
  -9   1   6       30.77       30.88      3.39 o 
  -8   1   6      124.73      127.89      5.27 o 
  -7   1   6        8.78        6.27      1.53 o 
  -6   1   6       70.79       64.15      2.75 o 
  -5   1   6       50.47       49.15      2.88 o 
  -4   1   6      150.20      180.48      3.95 o 
  -3   1   6       56.19       55.77      2.13 o 
  -2   1   6      125.18      121.51      2.58 o 
  -1   1   6      939.91      926.46     12.78 o 
   0   1   6      168.59      176.52      4.53 o 
   1   1   6     1210.56     1139.00     15.35 o 
   2   1   6     1359.50     1337.84     18.01 o 
   3   1   6      183.22      193.96      3.54 o 
   4   1   6        1.01        5.22      0.74 o 
   5   1   6       87.06       95.92      2.50 o 
   6   1   6      119.26      111.66      2.91 o 
   7   1   6        3.38        1.51      1.24 o 
   8   1   6      186.76      199.72      6.38 o 
   9   1   6       27.02       25.59      2.92 o 
  10   1   6       43.46       45.22      3.94 o 
  11   1   6        0.02       -1.00      1.99 o 
 -10   2   6        0.13        3.02      3.47 o 
  -9   2   6      355.61      377.07     15.23 o 
  -8   2   6       70.73       72.82      5.66 o 
  -7   2   6       52.67       50.39      2.84 o 
  -6   2   6       27.68       21.02      1.92 o 
  -5   2   6      225.93      190.94      4.50 o 
  -4   2   6       64.59       62.69      2.29 o 
  -3   2   6      107.72       83.65      2.39 o 
  -2   2   6      411.17      428.50      8.19 o 
  -1   2   6       28.14       28.58      1.63 o 
   0   2   6      338.44      318.45      5.91 o 
   1   2   6     1309.13     1221.88     16.47 o 
   2   2   6      575.13      578.48      8.42 o 
   3   2   6      491.72      497.16      7.51 o 
   4   2   6      266.70      265.27      4.64 o 
   5   2   6      566.01      636.33      9.65 o 
   6   2   6       23.36       27.66      1.34 o 
   7   2   6      444.58      455.57     10.13 o 
   8   2   6       43.71       36.19      3.14 o 
   9   2   6       60.38       62.26      4.09 o 
  10   2   6        3.20        5.09      2.28 o 
  11   2   6        0.34        3.02      3.02 o 
  12   2   6       62.94       63.06      5.01 o 
  -9   3   6      106.80      101.96      7.84 o 
  -8   3   6        4.19        8.90      3.62 o 
  -7   3   6       13.31       15.00      6.64 o 
  -6   3   6        2.61        1.10      1.59 o 
  -5   3   6      221.66      176.27      4.67 o 
  -4   3   6        4.67       10.93      1.31 o 
  -3   3   6       33.94       32.83      1.62 o 
  -2   3   6      532.92      552.37      8.37 o 
  -1   3   6       69.35       74.73      2.79 o 
   0   3   6      342.29      366.71     11.39 o 
   1   3   6      858.77      878.67     12.22 o 
   2   3   6      400.44      419.19      6.50 o 
   3   3   6      743.80      812.22     11.71 o 
   4   3   6      247.87      255.05      9.85 o 
   5   3   6      466.58      505.05      8.23 o 
   6   3   6      359.12      357.47     11.99 o 
   7   3   6       47.49       44.05      3.13 o 
   8   3   6       94.93       94.98      4.34 o 
   9   3   6      639.36      644.52     14.17 o 
  10   3   6       83.29       72.31      4.55 o 
  11   3   6        8.88        7.00      2.71 o 
  12   3   6      189.68      187.19      7.66 o 
  -8   4   6       72.59       83.11      7.09 o 
  -7   4   6      309.83      290.38     13.65 o 
  -6   4   6       34.12       38.80      3.51 o 
  -5   4   6      426.91      387.72      9.72 o 
  -4   4   6      187.13      186.90      4.18 o 
  -3   4   6       14.26       10.36      1.07 o 
  -2   4   6      581.94      592.56     12.05 o 
  -1   4   6       19.15        9.48      1.45 o 
   0   4   6     1700.94     1696.68     39.37 o 
   1   4   6      483.05      534.08      7.96 o 
   2   4   6      400.06      401.66     11.16 o 
   3   4   6       58.54       77.13      3.68 o 
   4   4   6       18.28       22.32      1.41 o 
   5   4   6       19.58       18.61      1.28 o 
   6   4   6       31.81       34.91      1.87 o 
   7   4   6        0.31        4.59      5.13 o 
   8   4   6       59.47       46.62      3.50 o 
   9   4   6        7.49        8.71      2.14 o 
  10   4   6        6.03        6.92      2.32 o 
  11   4   6        0.64        1.69      2.29 o 
  12   4   6       11.91       12.54      3.04 o 
  -8   5   6       83.46       96.38      7.39 o 
  -7   5   6       33.18       40.01      3.87 o 
  -6   5   6      162.86      126.05      5.47 o 
  -5   5   6      260.24      288.82      8.35 o 
  -4   5   6      156.71      150.05      5.45 o 
  -3   5   6       33.04       33.03      2.83 o 
  -2   5   6      496.54      479.71     10.65 o 
  -1   5   6     1167.71     1137.31     22.85 o 
   0   5   6        3.50       12.40      1.67 o 
   1   5   6       22.29       18.00      1.33 o 
   2   5   6      198.74      210.79      4.05 o 
   3   5   6      184.68      221.12      4.35 o 
   4   5   6      282.65      272.31      5.16 o 
   5   5   6       85.31       77.87      2.50 o 
   6   5   6      129.22      138.92      3.37 o 
   7   5   6      142.40      148.13      5.12 o 
   8   5   6       15.85       18.46      2.53 o 
   9   5   6      230.31      214.59      9.50 o 
  10   5   6        5.55        3.98      2.56 o 
  11   5   6       17.64       18.84      3.29 o 
  12   5   6       32.19       31.86      4.00 o 
  -7   6   6        3.60        3.13      2.39 o 
  -6   6   6       71.83       59.27      4.62 o 
  -5   6   6        8.09       11.49      2.46 o 
  -4   6   6       28.19       30.26      3.07 o 
  -3   6   6      106.54      100.95      5.51 o 
  -2   6   6        2.29        1.17      1.62 o 
  -1   6   6     1790.52     1672.61     29.98 o 
   0   6   6        3.09        5.98      1.53 o 
   1   6   6      525.41      503.56      8.02 o 
   2   6   6       67.28       84.16      2.50 o 
   4   6   6        1.61        3.93      1.13 o 
   5   6   6      289.33      313.84      6.03 o 
   6   6   6      322.40      357.83     12.71 o 
   7   6   6        0.19        3.78      2.94 o 
   8   6   6      131.36      111.98      5.28 o 
   9   6   6        2.99        0.58      1.92 o 
  10   6   6      121.95      103.70     10.78 o 
  11   6   6      338.50      362.66     10.65 o 
  12   6   6        8.23        9.13      3.07 o 
  -6   7   6       47.30       43.02      4.20 o 
  -5   7   6        0.38        0.40      4.15 o 
  -4   7   6       12.80       26.24      3.15 o 
  -3   7   6      161.10      141.97      5.69 o 
  -2   7   6       93.01       82.96      4.20 o 
  -1   7   6       65.23       60.35      4.30 o 
   0   7   6       91.21       91.47      5.58 o 
   2   7   6     2097.22     2126.90     29.23 o 
   3   7   6       84.25      115.35      6.62 o 
   4   7   6       10.36       45.40      3.77 o 
   5   7   6      465.27      450.25      8.09 o 
   6   7   6      525.05      503.15      8.90 o 
   7   7   6       79.48       75.44      3.94 o 
   8   7   6      299.78      280.99      8.05 o 
   9   7   6        2.88        6.67      4.07 o 
  10   7   6      116.15      116.43      5.73 o 
  11   7   6       63.62       60.86      4.84 o 
  12   7   6      132.40      146.39      7.08 o 
  -5   8   6      186.57      199.92      7.72 o 
  -4   8   6      266.94      271.50      8.77 o 
  -3   8   6       46.63       52.82      4.28 o 
  -2   8   6       25.77       29.35      5.35 o 
  -1   8   6      266.61      243.84     11.99 o 
   0   8   6      513.25      491.74     11.63 o 
   1   8   6      629.06      581.08     23.38 o 
   2   8   6      143.85      165.58      4.11 o 
   3   8   6      438.02      415.49      7.63 o 
   4   8   6      885.50      952.04     14.79 o 
   5   8   6      362.44      356.30      7.09 o 
   6   8   6       32.42       47.72      4.18 o 
   7   8   6      118.95      122.54      5.07 o 
   8   8   6      168.04      164.48      6.13 o 
   9   8   6       53.92       66.79      4.52 o 
  10   8   6       37.96       29.38      3.68 o 
  11   8   6        0.02       -1.18      2.36 o 
  -4   9   6        0.39       -1.05      2.10 o 
  -3   9   6        0.00        0.28      3.24 o 
  -2   9   6        0.00        1.29      2.03 o 
  -1   9   6        2.75        1.73      1.98 o 
   0   9   6       51.84       47.87      3.91 o 
   1   9   6       65.93       67.29      3.95 o 
   2   9   6      193.33      164.93      6.11 o 
   3   9   6        0.25        4.32      6.33 o 
   4   9   6       32.01       34.95      2.42 o 
   5   9   6      203.71      182.11      6.70 o 
   6   9   6       43.05       42.76      2.75 o 
   7   9   6        2.98        8.23      2.18 o 
   8   9   6        1.83        5.18      3.85 o 
   9   9   6       14.95       18.52      2.98 o 
  10   9   6        8.30       11.97      2.81 o 
  11   9   6       39.41       36.87      4.26 o 
  -3  10   6       15.86       17.64      3.15 o 
  -2  10   6        0.26        1.22      2.28 o 
  -1  10   6      142.10      147.38      6.37 o 
   0  10   6      112.78      130.57      5.93 o 
   1  10   6       96.15       98.59      8.07 o 
   2  10   6       22.39       22.08      2.97 o 
   3  10   6       10.47       11.71      2.50 o 
   4  10   6       20.83       18.59      2.71 o 
   5  10   6       58.05       65.37      3.16 o 
   6  10   6       13.02       12.86      2.00 o 
   7  10   6      508.92      500.56     11.98 o 
   8  10   6      115.26      116.40      7.47 o 
   9  10   6       92.81      102.34      5.39 o 
  10  10   6        2.42        0.36      2.38 o 
  -1  11   6       25.13       39.46      4.90 o 
   0  11   6       91.06       96.73     16.14 o 
   1  11   6        8.35       13.28      2.79 o 
   2  11   6       31.25       31.04      4.45 o 
   3  11   6      153.74      151.57      6.40 o 
   4  11   6      212.70      213.03      7.54 o 
   5  11   6       47.40       50.17      4.30 o 
   6  11   6      203.15      204.20     17.50 o 
   7  11   6       77.60      106.21      5.28 o 
   8  11   6      139.20      129.77      5.97 o 
   9  11   6        0.72        1.55      2.34 o 
   1  12   6       55.80       64.05      5.21 o 
   2  12   6       12.24       15.84      3.54 o 
   3  12   6       14.83       35.44      7.09 o 
   4  12   6       30.25       34.32      4.15 o 
   5  12   6        1.45        4.34      2.87 o 
   6  12   6       80.71       96.68      7.39 o 
   7  12   6        0.70        6.03      3.62 o 
  -5 -11   7      153.91      148.88      6.89 o 
  -4 -11   7        1.59       -1.12      2.23 o 
  -3 -11   7       90.42      100.46      5.72 o 
  -2 -11   7       19.65       23.20      3.60 o 
  -1 -11   7        1.56        0.02      2.35 o 
  -7 -10   7        1.31       -1.51      3.02 o 
  -6 -10   7        1.50       -1.28      2.56 o 
  -5 -10   7       10.86       11.15      2.86 o 
  -4 -10   7       10.79       13.68      2.90 o 
  -3 -10   7      115.83      120.67      5.86 o 
  -2 -10   7        5.95        6.65      2.48 o 
  -1 -10   7       12.32       11.75      2.76 o 
   0 -10   7       39.00       43.66      4.07 o 
   1 -10   7       46.39       47.80      4.30 o 
   2 -10   7       41.14       60.31      5.73 o 
  -8  -9   7        4.71        1.51      3.62 o 
  -7  -9   7      352.67      403.92     15.99 o 
  -6  -9   7       96.87      110.12      7.92 o 
  -5  -9   7       35.54       39.29      5.51 o 
  -4  -9   7       33.44       32.83      3.44 o 
  -3  -9   7       17.55       17.48      2.79 o 
  -2  -9   7       38.80       34.57      3.58 o 
  -1  -9   7       26.03       29.34      3.37 o 
   0  -9   7       10.31        9.18      3.02 o 
   1  -9   7      316.03      299.63     11.46 o 
   2  -9   7        4.88        3.34      2.37 o 
   3  -9   7        1.98        3.08      2.26 o 
   4  -9   7       57.51       65.55      5.20 o 
  -9  -8   7      177.79      184.28      7.21 o 
  -8  -8   7       46.63       44.95      6.03 o 
  -7  -8   7        3.74        6.94      3.47 o 
  -6  -8   7        1.02        3.86      2.08 o 
  -5  -8   7       53.67       48.59      3.79 o 
  -4  -8   7      363.65      336.69     11.76 o 
  -3  -8   7       65.93       68.96      4.90 o 
  -2  -8   7      326.87      307.37     11.76 o 
  -1  -8   7       71.40       63.59      7.32 o 
   0  -8   7        0.26       -0.48      1.62 o 
   1  -8   7       10.74       10.09      2.31 o 
   2  -8   7      265.31      256.45      8.08 o 
   3  -8   7        3.90        0.49      1.94 o 
   4  -8   7       83.88       90.29      5.08 o 
   5  -8   7       21.59       20.86      3.24 o 
 -10  -7   7        5.01        0.34      2.49 o 
  -9  -7   7        9.12       10.73      2.83 o 
  -8  -7   7       14.85       11.12      2.57 o 
  -7  -7   7      112.29      121.62      5.07 o 
  -6  -7   7        6.54        7.45      1.64 o 
  -5  -7   7       11.15       10.79      1.64 o 
  -4  -7   7      345.19      363.76      9.27 o 
  -3  -7   7        0.17       -0.67      1.34 o 
  -2  -7   7       31.25       26.93      2.72 o 
  -1  -7   7      621.49      584.67     21.57 o 
   0  -7   7        0.02       -0.33      1.39 o 
   1  -7   7       19.85       16.85      2.45 o 
   2  -7   7      728.73      662.70     20.14 o 
   3  -7   7       82.66       79.64      6.18 o 
   4  -7   7       65.32       55.27      3.90 o 
   5  -7   7       86.99       86.04      4.88 o 
   6  -7   7        9.63        8.55      2.59 o 
 -10  -6   7        0.11       -1.77      3.54 o 
  -9  -6   7       22.62       32.93      3.65 o 
  -8  -6   7       14.50       18.84      2.92 o 
  -7  -6   7       53.89       59.57      3.71 o 
  -6  -6   7       71.80       72.09      2.96 o 
  -5  -6   7        3.54        0.75      1.15 o 
  -4  -6   7       38.18       33.54      2.02 o 
  -3  -6   7        1.64        2.70      1.04 o 
  -2  -6   7      137.18      137.95      3.33 o 
  -1  -6   7        2.00        2.84      1.52 o 
   0  -6   7      136.39      143.67      5.07 o 
   1  -6   7       44.80       38.47      3.70 o 
   2  -6   7      597.15      567.38     12.56 o 
   3  -6   7      606.11      552.66     12.49 o 
   4  -6   7       80.43       73.69      7.69 o 
   5  -6   7      120.11      123.13      6.33 o 
   6  -6   7       67.25       62.30      4.35 o 
   7  -6   7       22.92       28.84      3.51 o 
 -10  -5   7       70.66       63.79      4.95 o 
  -9  -5   7       69.72       74.93      9.50 o 
  -8  -5   7       68.46       57.13      4.14 o 
  -7  -5   7      180.63      167.46      5.69 o 
  -6  -5   7       44.21       37.11      2.25 o 
  -5  -5   7      222.03      195.11      4.57 o 
  -4  -5   7     1343.51     1301.05     18.78 o 
  -3  -5   7      473.50      454.21      7.66 o 
  -2  -5   7      844.50      828.00     12.54 o 
  -1  -5   7     1006.00      959.72     19.59 o 
   0  -5   7      129.24      116.75      4.23 o 
   1  -5   7      472.65      450.40      7.28 o 
   2  -5   7      947.86      921.79     15.63 o 
   3  -5   7       65.54       64.04      2.34 o 
   4  -5   7      502.08      483.75      8.48 o 
   5  -5   7       44.37       35.05      3.19 o 
   6  -5   7       67.21       61.31      3.98 o 
   7  -5   7      160.49      167.61      6.56 o 
   8  -5   7        1.04       -1.32      2.64 o 
 -10  -4   7       84.58       90.02      5.17 o 
  -9  -4   7        9.26        6.64      2.45 o 
  -8  -4   7      143.02      136.82      5.49 o 
  -7  -4   7       10.77        7.08      2.02 o 
  -6  -4   7      549.29      517.52     11.12 o 
  -5  -4   7       21.01       17.90      1.62 o 
  -4  -4   7       10.68        6.82      1.15 o 
  -3  -4   7     1083.61     1112.72     19.74 o 
  -2  -4   7       25.75       27.28      2.55 o 
  -1  -4   7      295.39      283.54      6.80 o 
   0  -4   7        0.33       -0.03      0.98 o 
   1  -4   7      494.22      472.74      9.96 o 
   2  -4   7      609.74      632.70      9.98 o 
   3  -4   7       14.58       13.11      1.25 o 
   4  -4   7        1.84        0.19      0.90 o 
   5  -4   7       43.19       42.61      2.26 o 
   6  -4   7        3.77        4.73      1.43 o 
   7  -4   7       24.62       27.60      2.40 o 
   8  -4   7        1.07        1.63      1.66 o 
   9  -4   7        1.41        1.06      3.02 o 
 -10  -3   7       13.51       18.47      3.47 o 
  -9  -3   7        0.49       -0.96      1.91 o 
  -8  -3   7       89.23       84.94      6.33 o 
  -7  -3   7      127.19      107.67      5.05 o 
  -6  -3   7       18.04       13.42      2.03 o 
  -5  -3   7        4.41        7.70      1.17 o 
  -4  -3   7      169.16      183.51      6.32 o 
  -3  -3   7     1280.53     1345.71     24.28 o 
  -2  -3   7       31.50       45.83      1.59 o 
  -1  -3   7      276.38      281.48      4.62 o 
   0  -3   7      254.44      236.76      5.71 o 
   1  -3   7      296.97      274.04      6.42 o 
   2  -3   7      128.95      145.70      2.89 o 
   3  -3   7       93.47       84.70      2.31 o 
   4  -3   7        9.29       10.02      1.22 o 
   5  -3   7       48.22       44.86      2.21 o 
   6  -3   7       73.23       69.86      2.86 o 
   7  -3   7       50.91       50.33      2.83 o 
   8  -3   7       16.45       18.32      2.19 o 
   9  -3   7       37.00       37.33      3.51 o 
  10  -3   7       70.64       80.25      4.94 o 
 -10  -2   7       74.89       69.78      6.18 o 
  -9  -2   7       10.16       12.07      2.67 o 
  -8  -2   7        0.11       -0.74      1.48 o 
  -7  -2   7       88.85       86.73      3.19 o 
  -6  -2   7      414.26      405.62      7.51 o 
  -5  -2   7        4.32        4.05      2.27 o 
  -4  -2   7        2.76        3.45      0.90 o 
  -3  -2   7       60.44       66.90      2.45 o 
  -2  -2   7      732.69      764.67     11.23 o 
  -1  -2   7      338.28      361.25      5.65 o 
   0  -2   7       14.85       13.52      1.30 o 
   1  -2   7       50.98       41.40      1.95 o 
   2  -2   7      416.56      425.18      6.55 o 
   3  -2   7        5.60        3.19      0.74 o 
   4  -2   7       28.10       20.71      1.82 o 
   5  -2   7      279.37      259.94      5.23 o 
   6  -2   7       36.77       44.08      2.31 o 
   7  -2   7      134.31      136.08      4.86 o 
   8  -2   7       20.82       23.55      4.83 o 
   9  -2   7        9.33        6.13      2.18 o 
  10  -2   7       41.73       43.32      4.00 o 
 -10  -1   7       54.09       57.28      4.58 o 
  -9  -1   7        8.90        5.23      2.45 o 
  -8  -1   7       25.00       17.00      3.32 o 
  -7  -1   7       51.70       45.57      2.55 o 
  -6  -1   7        3.69        3.13      1.38 o 
  -5  -1   7     2317.25     2237.37     30.72 o 
  -4  -1   7       90.71       95.18      4.55 o 
  -3  -1   7      197.16      206.77      4.02 o 
  -2  -1   7     4793.63     4880.51     65.92 o 
  -1  -1   7      471.18      534.56      9.35 o 
   0  -1   7      325.90      307.86      4.79 o 
   1  -1   7     4242.68     4246.08     90.81 o 
   2  -1   7      231.56      274.32      4.54 o 
   3  -1   7     1894.65     2011.42     42.22 o 
   4  -1   7       27.22       25.94      1.49 o 
   5  -1   7       86.88       79.48      2.52 o 
   6  -1   7       47.81       31.49      2.06 o 
   7  -1   7     1173.83     1175.78     17.67 o 
   8  -1   7       86.54       85.12      9.05 o 
   9  -1   7      306.79      330.72      9.16 o 
  10  -1   7        0.04        4.12      2.34 o 
  11  -1   7        0.03       -1.17      2.34 o 
 -10   0   7       26.74       23.53      3.51 o 
  -9   0   7       21.67       27.67      3.33 o 
  -8   0   7       55.94       52.46      3.84 o 
  -7   0   7        0.43       -0.08      1.17 o 
  -6   0   7       24.32       20.98      1.86 o 
  -5   0   7      421.83      359.71      6.67 o 
  -4   0   7     1367.48     1368.23     19.34 o 
  -3   0   7      198.46      190.91      6.16 o 
  -2   0   7      391.02      386.61      6.19 o 
  -1   0   7     3775.59     4008.65     52.15 o 
   0   0   7      205.62      202.24      3.45 o 
   1   0   7      117.51      115.83      3.84 o 
   2   0   7      424.62      456.28      6.87 o 
   3   0   7     5467.74     5714.66     73.99 o 
   4   0   7     1399.55     1487.01     25.92 o 
   5   0   7       56.66       49.12      1.90 o 
   6   0   7       14.32        9.98      1.38 o 
   7   0   7      187.44      193.13      4.61 o 
   8   0   7      216.35      198.98      6.27 o 
   9   0   7       36.14       31.19      4.15 o 
  10   0   7       11.47       10.31      2.79 o 
  11   0   7       76.52       74.89      4.98 o 
 -10   1   7        0.03       -1.36      2.71 o 
  -9   1   7        6.00        2.89      3.85 o 
  -8   1   7       26.10       25.42      2.88 o 
  -7   1   7       53.21       47.51      2.75 o 
  -6   1   7      222.79      213.63      5.03 o 
  -5   1   7       47.56       45.57      2.28 o 
  -4   1   7       86.92       91.85      2.67 o 
  -3   1   7        2.93        1.76      0.79 o 
  -2   1   7     1098.99     1103.66     15.42 o 
  -1   1   7      917.13      938.88     13.06 o 
   0   1   7      229.05      233.55      3.89 o 
   1   1   7        0.41        2.94      0.49 o 
   2   1   7      100.50       82.92      2.57 o 
   3   1   7        0.57        4.84      0.72 o 
   4   1   7       77.87       94.80      2.42 o 
   5   1   7      215.76      213.29      4.19 o 
   6   1   7       43.42       44.39      1.90 o 
   7   1   7      837.04      850.33     18.76 o 
   8   1   7       29.65       31.84      3.03 o 
   9   1   7        8.07        5.89      2.14 o 
  10   1   7        6.61        5.70      2.29 o 
  11   1   7       45.55       41.64      7.16 o 
  -9   2   7        0.51        2.71      3.47 o 
  -8   2   7       37.79       32.73      4.98 o 
  -7   2   7        4.40        4.26      1.64 o 
  -6   2   7        0.30       -0.47      1.25 o 
  -5   2   7      132.47      119.65      4.36 o 
  -4   2   7      126.80      137.54      3.50 o 
  -3   2   7       99.29      105.87      2.73 o 
  -2   2   7      507.99      556.16      8.65 o 
  -1   2   7       75.50       66.57      1.70 o 
   0   2   7      735.82      752.01     10.54 o 
   1   2   7       42.29       37.29      1.19 o 
   2   2   7       85.37       74.43      1.87 o 
   3   2   7      504.77      516.87      7.86 o 
   4   2   7      529.02      595.65      9.08 o 
   5   2   7      627.99      645.62      9.86 o 
   6   2   7      423.70      441.02      7.38 o 
   7   2   7      113.74      112.99     11.01 o 
   8   2   7      441.11      441.86     10.44 o 
   9   2   7      369.73      370.27      9.70 o 
  10   2   7        9.97       12.19      4.37 o 
  11   2   7        4.24        4.25      2.40 o 
  12   2   7       58.65       57.62     10.56 o 
  -9   3   7        1.39       -0.75      3.32 o 
  -8   3   7        0.08        1.06      2.71 o 
  -7   3   7        0.43       -0.88      1.76 o 
  -6   3   7       14.47       12.07      2.49 o 
  -5   3   7       37.30       38.64      2.33 o 
  -4   3   7       25.54       28.47      2.57 o 
  -3   3   7      410.05      410.32      6.91 o 
  -2   3   7      269.60      248.22      4.38 o 
  -1   3   7        0.18        1.11      0.94 o 
   0   3   7       54.94       51.73      2.28 o 
   1   3   7       43.92       36.36      1.18 o 
   2   3   7     1642.12     1730.44     23.31 o 
   3   3   7       58.86       60.96      2.41 o 
   4   3   7        3.98        3.51      0.83 o 
   5   3   7        1.65       -0.02      0.69 o 
   6   3   7        0.10        0.24      0.64 o 
   7   3   7       18.05       22.34      4.07 o 
   8   3   7       40.24       31.45      2.87 o 
   9   3   7      689.57      664.28     20.81 o 
  10   3   7       12.59       13.07      2.87 o 
  11   3   7      164.52      146.72      6.48 o 
  12   3   7       43.84       44.41      4.40 o 
  -8   4   7        5.15        0.45      2.87 o 
  -7   4   7      316.23      344.29      9.78 o 
  -6   4   7        9.83        9.85      2.34 o 
  -5   4   7       54.95       37.14      3.24 o 
  -4   4   7        0.08       -1.57      3.17 o 
  -3   4   7       38.37       36.29      2.65 o 
  -2   4   7        0.37       -0.75      1.51 o 
  -1   4   7       28.58       26.91      2.10 o 
   0   4   7      174.37      200.53      5.28 o 
   1   4   7      317.82      294.81      4.81 o 
   2   4   7      149.73      149.38      3.12 o 
   3   4   7      119.22      138.16      3.09 o 
   4   4   7      175.40      222.10      4.38 o 
   5   4   7      228.41      241.99      4.74 o 
   6   4   7       34.49       32.53      1.60 o 
   7   4   7      261.69      253.12      6.98 o 
   8   4   7       12.67        7.22      2.04 o 
   9   4   7       27.58       21.35      4.37 o 
  10   4   7        8.74        8.38      2.46 o 
  11   4   7       15.88       16.48      2.90 o 
  12   4   7        0.39       -1.40      2.79 o 
  -8   5   7      546.18      572.85     20.06 o 
  -7   5   7      208.34      211.96      7.72 o 
  -6   5   7        9.05       12.54      2.94 o 
  -5   5   7       25.38       26.90      2.98 o 
  -4   5   7        0.87        3.73      1.74 o 
  -3   5   7       43.05       38.22      3.00 o 
  -2   5   7       51.84       55.88      3.08 o 
  -1   5   7      820.23      772.62     15.27 o 
   0   5   7       10.00       12.87      2.34 o 
   1   5   7        0.91       11.50      0.87 o 
   2   5   7       12.11        7.85      1.49 o 
   3   5   7        8.51        2.94      1.07 o 
   4   5   7       91.52      101.54      2.84 o 
   5   5   7        0.01        1.44      0.95 o 
   6   5   7       84.33       81.90      3.52 o 
   7   5   7      199.60      211.98      6.35 o 
   8   5   7        0.02       -0.56      4.15 o 
   9   5   7        4.19        9.14      2.21 o 
  10   5   7        9.41       15.91      2.86 o 
  11   5   7        0.61        0.29      2.32 o 
  12   5   7      103.92      109.37     13.12 o 
  -7   6   7       73.41       63.73      5.04 o 
  -6   6   7       30.71       33.93      3.71 o 
  -5   6   7        1.15        3.20      2.11 o 
  -4   6   7       12.05        9.50      2.94 o 
  -3   6   7       45.04       43.38      3.54 o 
  -2   6   7      452.57      410.68     13.50 o 
  -1   6   7     1161.83     1110.12     51.28 o 
   0   6   7      210.28      200.96      5.94 o 
   1   6   7       70.06       88.52      2.41 o 
   2   6   7      476.32      483.82      7.90 o 
   3   6   7        0.02        0.20      0.92 o 
   4   6   7       28.01       38.47      2.11 o 
   5   6   7      826.44      801.06     12.47 o 
   6   6   7      652.31      632.69     10.39 o 
   7   6   7       48.10       35.89      3.77 o 
   8   6   7        8.88       14.09      3.77 o 
   9   6   7       23.49       17.76      2.75 o 
  10   6   7        0.51        6.09      2.71 o 
  11   6   7       30.07       53.09      6.94 o 
  12   6   7       39.76       42.25      4.40 o 
  -6   7   7        1.68        4.68      3.02 o 
  -5   7   7      165.88      161.13      6.63 o 
  -4   7   7        6.38        5.20      2.21 o 
  -3   7   7       77.98       77.11     12.44 o 
  -2   7   7      282.33      267.14      7.89 o 
  -1   7   7       11.49        9.16      2.10 o 
   0   7   7      843.17      809.78     30.32 o 
   1   7   7      539.28      516.35     11.60 o 
   3   7   7       26.03       30.38      2.08 o 
   4   7   7      888.37      836.70     12.99 o 
   5   7   7      945.04      939.42     14.52 o 
   6   7   7       15.32       37.25      4.22 o 
   7   7   7      973.38      917.58     24.74 o 
   8   7   7       59.45       68.84      4.16 o 
   9   7   7       36.45       30.35      3.39 o 
  10   7   7      117.54      108.96      5.53 o 
  11   7   7       47.56       48.36      7.01 o 
  12   7   7        9.73       24.75      3.69 o 
  -5   8   7       44.74       55.70      4.78 o 
  -4   8   7      121.55      145.20      6.45 o 
  -3   8   7       54.53       56.28      4.42 o 
  -2   8   7        0.25        2.03      1.80 o 
  -1   8   7       36.56       48.91      6.18 o 
   0   8   7      283.83      273.01     10.71 o 
   2   8   7      619.31      605.22     13.36 o 
   3   8   7       14.13       32.90      3.06 o 
   4   8   7        0.54        2.41      2.26 o 
   5   8   7        3.00       13.29      2.81 o 
   6   8   7       10.02       10.05      1.83 o 
   7   8   7       81.91       71.95      4.00 o 
   8   8   7        6.65       14.04      2.60 o 
   9   8   7      194.02      197.38     10.86 o 
  10   8   7       15.09       18.50      3.18 o 
  11   8   7      134.03      126.17      6.34 o 
  -4   9   7       24.54       22.59      3.44 o 
  -3   9   7      227.59      236.73      9.20 o 
  -2   9   7        3.88        1.64      2.10 o 
  -1   9   7       26.87       26.51      3.26 o 
   0   9   7      347.42      348.87      9.71 o 
   1   9   7       36.67       42.19      3.62 o 
   2   9   7       34.01       33.00      3.15 o 
   3   9   7       43.19       37.37      3.54 o 
   4   9   7      126.82      101.30      3.52 o 
   5   9   7       34.97       45.68      2.74 o 
   6   9   7       18.77       23.62      2.87 o 
   7   9   7       18.33       22.73      2.87 o 
   8   9   7      143.10      122.62      5.49 o 
   9   9   7       43.61       41.57      3.95 o 
  10   9   7       14.59       20.44      3.19 o 
  11   9   7       23.49       21.54      3.44 o 
  -3  10   7       58.57       60.31      7.01 o 
  -2  10   7       69.22       72.70      5.02 o 
  -1  10   7       19.58       26.67      3.48 o 
   0  10   7       20.50       16.14      2.82 o 
   1  10   7      111.99      115.63      7.24 o 
   2  10   7       93.44       87.22      4.71 o 
   3  10   7       24.54       24.25      3.08 o 
   4  10   7       62.62       65.03      4.19 o 
   5  10   7       52.94       52.78      4.60 o 
   6  10   7       25.67       23.43      2.34 o 
   7  10   7        0.01        9.28      3.62 o 
   8  10   7      238.07      242.46      7.95 o 
   9  10   7       35.69       37.09      3.95 o 
  10  10   7       82.72       90.21     10.41 o 
  -1  11   7       71.09       78.28      5.19 o 
   0  11   7       28.36       37.04      8.60 o 
   1  11   7        2.83        5.69      3.32 o 
   2  11   7        3.94        4.59      2.45 o 
   3  11   7       44.59       49.32      4.31 o 
   4  11   7        1.39        4.92      2.39 o 
   5  11   7       11.38        8.52      2.53 o 
   6  11   7       72.39       81.80      6.18 o 
   7  11   7       42.95       54.60      6.18 o 
   8  11   7       29.45       36.40      3.84 o 
   9  11   7        6.83        6.10      2.71 o 
   1  12   7        0.04        5.92      3.17 o 
   2  12   7        1.44        3.60      3.17 o 
   3  12   7       19.12       31.49      6.18 o 
   4  12   7       26.38       26.30      3.85 o 
   5  12   7       18.03       22.04      3.85 o 
   6  12   7      133.18      130.32      8.45 o 
   7  12   7       96.96      122.78      8.45 o 
  -3 -11   8       33.17       32.83      3.99 o 
  -7 -10   8       20.07       22.32      5.13 o 
  -6 -10   8        0.55       -0.75      3.02 o 
  -5 -10   8        0.66       -0.34      2.14 o 
  -4 -10   8        4.66        7.50      2.72 o 
  -3 -10   8        0.19       -1.00      2.01 o 
  -2 -10   8        4.24        1.90      2.26 o 
  -1 -10   8        0.08        3.29      3.70 o 
   0 -10   8       15.69       21.02      7.09 o 
   1 -10   8       32.17       41.47      4.20 o 
  -8  -9   8        2.05        5.43      3.47 o 
  -7  -9   8        8.66        9.35      3.62 o 
  -6  -9   8      126.16      148.49      6.35 o 
  -5  -9   8       49.72       69.05      4.46 o 
  -4  -9   8      485.71      484.01     12.38 o 
  -3  -9   8      114.61      113.55      5.39 o 
  -2  -9   8       15.12       13.39      2.64 o 
  -1  -9   8       45.95       38.63      3.73 o 
   0  -9   8       30.40       32.61      3.55 o 
   1  -9   8        0.61        0.03      2.03 o 
   2  -9   8      139.31      138.55      6.34 o 
   3  -9   8       59.61       52.87      4.49 o 
  -9  -8   8       47.55       50.08      6.94 o 
  -8  -8   8      100.22      115.08      7.99 o 
  -7  -8   8        0.23        1.66      2.87 o 
  -6  -8   8       75.57       74.21      6.79 o 
  -5  -8   8       18.35       18.61      2.71 o 
  -4  -8   8      819.65      820.18     17.55 o 
  -3  -8   8      772.53      756.58     16.47 o 
  -2  -8   8        0.44        1.85      1.85 o 
  -1  -8   8       70.85       57.71      3.90 o 
   0  -8   8        0.05        0.24      1.81 o 
   1  -8   8       92.92       88.23      4.64 o 
   2  -8   8        2.35        2.23      2.01 o 
   3  -8   8      189.99      183.79     11.31 o 
   4  -8   8      133.72      137.25      6.25 o 
   5  -8   8       59.57       52.42      4.63 o 
  -9  -7   8       14.90       10.59      2.83 o 
  -8  -7   8       16.99       18.33      4.30 o 
  -7  -7   8       47.98       49.16      3.76 o 
  -6  -7   8      145.99      159.13      4.52 o 
  -5  -7   8      125.70      128.07      9.50 o 
  -4  -7   8      220.59      222.93      7.08 o 
  -3  -7   8      108.21       94.37      4.45 o 
  -2  -7   8      349.41      334.52      8.96 o 
  -1  -7   8       16.85       15.17      2.87 o 
   0  -7   8       67.43       63.23      3.69 o 
   1  -7   8       79.58       67.82      3.95 o 
   2  -7   8      459.80      420.64     10.76 o 
   3  -7   8       98.44      113.33     13.05 o 
   4  -7   8      234.07      239.32     16.74 o 
   5  -7   8        8.08        8.76      2.57 o 
   6  -7   8      123.61      132.51      6.22 o 
 -10  -6   8        2.66        0.40      2.55 o 
  -9  -6   8        0.33       -0.41      2.25 o 
  -8  -6   8       88.85      104.86      9.28 o 
  -7  -6   8       54.88       65.00      3.84 o 
  -6  -6   8      189.91      179.34      4.69 o 
  -5  -6   8      354.70      335.03      6.69 o 
  -4  -6   8        9.02       10.17      2.19 o 
  -3  -6   8       35.82       33.17      2.88 o 
  -2  -6   8       40.91       41.50      4.15 o 
  -1  -6   8       11.73        9.25      1.91 o 
   0  -6   8       66.06       63.68      3.51 o 
   1  -6   8      102.27       93.55     12.97 o 
   2  -6   8      136.84      120.22      5.88 o 
   3  -6   8      572.57      559.94     12.81 o 
   4  -6   8       26.60       22.96      3.32 o 
   5  -6   8       17.86       15.30      2.68 o 
   6  -6   8       41.70       43.52      6.71 o 
   7  -6   8       12.46       12.28      4.98 o 
 -10  -5   8       52.50       49.97      4.46 o 
  -9  -5   8      107.84      120.31      5.69 o 
  -8  -5   8        9.27        7.64      3.47 o 
  -7  -5   8        6.60        3.60      1.86 o 
  -6  -5   8       95.95       93.95      3.23 o 
  -5  -5   8      187.01      189.93      4.56 o 
  -4  -5   8      705.93      700.15     12.59 o 
  -3  -5   8      539.57      509.68      8.47 o 
  -2  -5   8       89.73       79.52      2.33 o 
  -1  -5   8        9.57        8.73      1.67 o 
   0  -5   8       16.05       17.84      2.87 o 
   1  -5   8      299.12      300.82      8.75 o 
   2  -5   8       88.08       85.62      3.91 o 
   3  -5   8      473.34      418.52     10.05 o 
   4  -5   8        5.03        6.20      2.56 o 
   5  -5   8       12.40       12.22      2.36 o 
   6  -5   8       37.97       42.53      3.66 o 
   7  -5   8       26.31       21.46      3.62 o 
   8  -5   8        0.01       -1.02      2.03 o 
 -10  -4   8      117.97      117.24     10.94 o 
  -9  -4   8        2.27        1.25      2.21 o 
  -8  -4   8        2.74        4.40      2.13 o 
  -7  -4   8       38.94       36.74      6.79 o 
  -6  -4   8       45.71       49.30      2.48 o 
  -5  -4   8       65.43       77.79      2.72 o 
  -4  -4   8       48.36       49.26      2.15 o 
  -3  -4   8      116.67      126.70      3.19 o 
  -2  -4   8     1058.71     1006.57     22.74 o 
  -1  -4   8       14.61        7.28      2.04 o 
   0  -4   8      172.57      146.46      4.55 o 
   1  -4   8       17.03        9.66      1.66 o 
   2  -4   8       38.86       42.00      3.92 o 
   3  -4   8       66.69       53.42      2.00 o 
   4  -4   8       32.68       26.17      1.77 o 
   5  -4   8       28.29       25.49      1.91 o 
   6  -4   8      152.54      158.37      4.33 o 
   7  -4   8       96.68       92.38      4.74 o 
   8  -4   8       30.67       27.23      3.37 o 
   9  -4   8        1.43       -0.30      2.87 o 
 -10  -3   8      118.62      110.82      5.76 o 
  -9  -3   8       75.58       69.99      4.52 o 
  -8  -3   8      261.63      281.14      8.27 o 
  -7  -3   8        0.45       -0.83      1.65 o 
  -6  -3   8        2.04        4.05      1.28 o 
  -5  -3   8      540.42      525.65      8.90 o 
  -4  -3   8       46.05       39.75      1.93 o 
  -3  -3   8      273.43      266.61      5.03 o 
  -2  -3   8       73.38       64.69      1.95 o 
  -1  -3   8      134.90      119.07      2.44 o 
   0  -3   8      153.92      133.91      4.12 o 
   1  -3   8        1.74        3.57      1.05 o 
   2  -3   8       66.51       69.45      3.00 o 
   3  -3   8      198.63      202.16      4.00 o 
   4  -3   8      653.74      684.35     13.52 o 
   5  -3   8      269.38      268.20      5.47 o 
   6  -3   8        5.77        6.89      1.41 o 
   7  -3   8       43.91       44.87      2.67 o 
   8  -3   8       86.23       91.45      3.73 o 
   9  -3   8       55.33       58.35      7.47 o 
 -10  -2   8       88.92       85.66      9.13 o 
  -9  -2   8       33.20       38.53      3.68 o 
  -8  -2   8        8.32        5.66      2.13 o 
  -7  -2   8        2.02        1.93      1.31 o 
  -6  -2   8      261.68      235.88      5.98 o 
  -5  -2   8       57.31       66.67      2.58 o 
  -4  -2   8       15.16       24.04      1.69 o 
  -3  -2   8       12.33       17.41      1.48 o 
  -2  -2   8       72.08       80.49      2.15 o 
  -1  -2   8      979.03     1048.48     14.64 o 
   0  -2   8        0.22        1.98      0.86 o 
   1  -2   8       11.35        7.98      1.22 o 
   2  -2   8        2.59        6.99      0.72 o 
   3  -2   8      190.92      204.94      3.96 o 
   4  -2   8      340.76      393.54      6.73 o 
   5  -2   8        3.54        6.00      1.17 o 
   6  -2   8       46.25       44.16      2.50 o 
   7  -2   8      182.65      178.21      4.72 o 
   8  -2   8      121.97      140.04      5.26 o 
   9  -2   8       22.90       19.21      2.82 o 
  10  -2   8       63.15       58.81      4.48 o 
 -10  -1   8        4.15        2.87      2.56 o 
  -9  -1   8        5.27        2.11      4.37 o 
  -8  -1   8       53.56       50.45      4.45 o 
  -7  -1   8       34.75       36.33      2.41 o 
  -6  -1   8     2544.94     2394.96     33.19 o 
  -5  -1   8      306.96      293.12      7.39 o 
  -4  -1   8      897.29      917.26     13.63 o 
  -3  -1   8      726.22      704.14     10.64 o 
  -2  -1   8      959.38      984.71     14.01 o 
  -1  -1   8       54.43       57.84      1.67 o 
   0  -1   8       62.53       75.66      1.95 o 
   1  -1   8     1438.01     1510.77     23.98 o 
   2  -1   8     1906.79     2029.10     32.21 o 
   3  -1   8       35.35       33.32      1.50 o 
   4  -1   8       29.65       20.25      1.41 o 
   5  -1   8        2.46        3.68      1.00 o 
   6  -1   8       39.90       34.35      2.14 o 
   7  -1   8       39.20       38.95      2.46 o 
   8  -1   8        7.87       11.61      3.92 o 
   9  -1   8       12.87       18.69      2.75 o 
  10  -1   8        6.74        6.47      2.45 o 
  11  -1   8       53.98       53.47     11.76 o 
 -10   0   8       19.24       23.08      4.83 o 
  -9   0   8       77.80       78.07      6.03 o 
  -8   0   8       22.34       23.54      2.99 o 
  -7   0   8       29.98       31.98      2.40 o 
  -6   0   8      137.27      126.60      4.14 o 
  -5   0   8      453.60      429.93      7.71 o 
  -4   0   8      394.62      390.05      6.82 o 
  -3   0   8       29.00       41.86      1.71 o 
  -2   0   8      667.89      730.47     10.70 o 
  -1   0   8      199.08      189.43      4.44 o 
   0   0   8       92.21       76.82      1.88 o 
   1   0   8     2360.98     2405.35     37.65 o 
   2   0   8     1757.36     1893.37     25.31 o 
   3   0   8      716.42      814.59     11.78 o 
   4   0   8        2.02        1.72      1.08 o 
   5   0   8      340.53      361.07      8.96 o 
   6   0   8      121.55      106.98      3.08 o 
   7   0   8      151.61      140.93      5.38 o 
   8   0   8      130.06      139.46      5.26 o 
   9   0   8      145.15      141.95      7.24 o 
  10   0   8       13.57       13.07      3.24 o 
  11   0   8        0.18        4.71      2.38 o 
 -10   1   8       42.99       50.68      6.64 o 
  -9   1   8        1.59        5.13      3.62 o 
  -8   1   8       21.99       26.15      6.33 o 
  -7   1   8       43.05       38.39      2.63 o 
  -6   1   8      109.31      103.05      3.49 o 
  -5   1   8      459.85      423.71      7.69 o 
  -4   1   8       67.66       69.07      2.67 o 
  -3   1   8      289.75      311.14      5.57 o 
  -2   1   8       54.02       61.84      1.88 o 
  -1   1   8      629.63      601.90      8.93 o 
   0   1   8       44.90       43.01      1.33 o 
   1   1   8       18.16       14.81      0.90 o 
   2   1   8       32.27       27.21      1.16 o 
   3   1   8      876.18      935.35     13.30 o 
   4   1   8      246.97      272.38      4.93 o 
   5   1   8      134.94      140.43      3.26 o 
   6   1   8        9.02        5.43      1.07 o 
   7   1   8       89.26       84.59      2.81 o 
   8   1   8      193.26      185.46      6.05 o 
   9   1   8       55.08       58.13      5.43 o 
  10   1   8        2.14       -0.18      1.97 o 
  11   1   8        0.16        0.19      2.17 o 
  -9   2   8        2.69        0.75      3.17 o 
  -8   2   8       56.49       65.46      6.79 o 
  -7   2   8       56.37       46.15      2.89 o 
  -6   2   8      104.48       91.30      3.34 o 
  -5   2   8        9.52        9.79      1.56 o 
  -4   2   8       74.68       65.02      2.48 o 
  -3   2   8       92.60       97.80      2.70 o 
  -2   2   8       69.78       77.34      2.66 o 
  -1   2   8      207.74      201.58      3.66 o 
   0   2   8      343.82      392.68      6.09 o 
   1   2   8      493.43      483.06      7.27 o 
   2   2   8       71.99       63.94      1.77 o 
   3   2   8     2388.18     2485.88     33.07 o 
   4   2   8      477.46      562.93      8.70 o 
   5   2   8        0.01        1.00      0.70 o 
   6   2   8      156.00      146.97      3.46 o 
   7   2   8      305.25      293.87     14.78 o 
   8   2   8       11.08        7.51      1.99 o 
   9   2   8       23.15       24.67      2.90 o 
  10   2   8      108.02      118.67      5.49 o 
  11   2   8       37.23       36.27      3.79 o 
  12   2   8       13.47       10.32      3.04 o 
  -9   3   8        0.97        3.17      3.62 o 
  -8   3   8        2.37        2.56      3.47 o 
  -7   3   8      105.08      114.98      5.33 o 
  -6   3   8      509.08      486.74     11.77 o 
  -5   3   8      383.91      368.36      7.09 o 
  -4   3   8      389.05      421.14      7.42 o 
  -3   3   8       10.12       10.48      1.17 o 
  -2   3   8       97.55       89.70      2.22 o 
  -1   3   8      499.05      519.87     10.59 o 
   0   3   8     2703.50     2850.65     47.41 o 
   1   3   8      958.94      975.07     13.64 o 
   2   3   8     1175.32     1285.63     17.72 o 
   3   3   8     2511.83     2728.15     41.76 o 
   4   3   8     1504.29     1554.95     21.51 o 
   5   3   8       87.49      113.16      3.30 o 
   6   3   8      319.75      310.57      5.83 o 
   7   3   8      161.07      154.04      6.11 o 
   8   3   8     1120.64     1039.42     19.89 o 
   9   3   8       34.48       35.31      3.54 o 
  10   3   8       32.94       31.92      3.70 o 
  11   3   8        1.21        1.13      2.64 o 
  12   3   8       80.23       80.52      5.37 o 
  -8   4   8       64.27       77.83      7.54 o 
  -7   4   8        9.33        6.39      2.60 o 
  -6   4   8       96.17       96.46      4.87 o 
  -5   4   8      239.98      202.83      6.70 o 
  -4   4   8      185.77      197.65      7.84 o 
  -3   4   8       39.98       42.21      2.97 o 
  -2   4   8        8.25        4.78      1.45 o 
  -1   4   8        0.25        1.73      1.12 o 
   0   4   8      734.21      686.91     13.31 o 
   1   4   8        3.07        5.49      1.76 o 
   2   4   8        0.24        1.36      0.70 o 
   3   4   8      269.95      278.60      5.05 o 
   4   4   8       96.97      104.98      2.84 o 
   5   4   8      562.01      591.59      9.46 o 
   6   4   8      104.17      102.45      2.85 o 
   7   4   8        1.28        3.17      3.32 o 
   8   4   8      234.61      206.42      6.44 o 
   9   4   8       18.08       10.84      2.34 o 
  10   4   8        0.29       -0.30      1.81 o 
  11   4   8        3.14        3.10      2.40 o 
  12   4   8       21.70       22.03      3.50 o 
  -8   5   8      139.45      160.63      9.95 o 
  -7   5   8        1.39        1.83      5.05 o 
  -6   5   8      131.89      128.57      5.84 o 
  -5   5   8       38.98       35.79      3.77 o 
  -4   5   8        0.61       -0.29      1.56 o 
  -3   5   8       22.39       20.68      2.49 o 
  -2   5   8        0.59       -0.71      1.41 o 
  -1   5   8      229.78      203.99      5.93 o 
   0   5   8      111.35       91.16      3.62 o 
   1   5   8       61.65       62.42      2.94 o 
   2   5   8      369.02      388.70      6.47 o 
   3   5   8      284.87      294.66      5.44 o 
   4   5   8      189.38      181.19      4.03 o 
   5   5   8      216.19      235.27      5.15 o 
   6   5   8        1.73        1.78      0.99 o 
   7   5   8       39.97       35.48      4.45 o 
   8   5   8       82.67       74.11      4.04 o 
   9   5   8      362.55      319.85      8.90 o 
  10   5   8       53.80       44.91      3.99 o 
  11   5   8      144.29      139.34      6.38 o 
  12   5   8       20.42       21.49      3.56 o 
  -7   6   8       29.23       30.18      3.87 o 
  -6   6   8       42.83       35.30      3.87 o 
  -5   6   8        4.36        0.41      2.56 o 
  -4   6   8        3.97        9.33      2.39 o 
  -3   6   8       12.67       11.74      2.34 o 
  -2   6   8      131.26      122.97      5.00 o 
  -1   6   8      137.89      123.36      5.13 o 
   0   6   8      543.22      528.78     11.55 o 
   1   6   8        4.96        4.18      1.43 o 
   2   6   8      233.31      217.40      4.37 o 
   3   6   8      566.91      598.08      9.71 o 
   4   6   8       84.37       93.48      2.92 o 
   5   6   8      554.30      572.85     11.16 o 
   6   6   8      261.62      284.88      7.72 o 
   7   6   8      198.76      206.25      6.35 o 
   8   6   8      154.97      134.71      7.16 o 
   9   6   8        7.13        5.51      2.64 o 
  10   6   8       17.04       13.30      2.79 o 
  11   6   8        2.85        3.30      2.46 o 
  12   6   8      118.88      117.40     12.44 o 
  -6   7   8       55.73       55.08      4.77 o 
  -5   7   8       20.52       17.76      3.07 o 
  -4   7   8      282.56      253.53     11.69 o 
  -3   7   8       50.33       38.77      3.51 o 
  -2   7   8      166.25      152.86      5.87 o 
  -1   7   8      219.01      185.14      6.30 o 
   0   7   8       57.88       64.91      6.56 o 
   1   7   8       77.47       78.83      5.05 o 
   2   7   8     1578.71     1430.52     34.40 o 
   3   7   8      352.31      337.93      6.34 o 
   4   7   8     1154.21     1135.15     16.88 o 
   5   7   8      168.55      175.08     11.49 o 
   6   7   8      778.51      805.87     12.97 o 
   7   7   8       93.91      110.65     15.99 o 
   8   7   8        7.80        7.97      2.17 o 
   9   7   8        0.07        1.66      2.94 o 
  10   7   8        0.92        5.39      4.15 o 
  11   7   8        0.24        2.37      3.17 o 
  12   7   8       24.80       22.69      5.20 o 
  -5   8   8       27.31       28.11      3.80 o 
  -4   8   8       56.66       65.82      7.92 o 
  -3   8   8       14.41        9.29      2.46 o 
  -2   8   8      254.79      242.48      7.90 o 
  -1   8   8      103.48       95.34      4.64 o 
   0   8   8       58.80       59.61      3.90 o 
   1   8   8      296.27      293.40      8.25 o 
   2   8   8      154.02      138.67      5.29 o 
   3   8   8       10.74        6.97      1.73 o 
   4   8   8       87.06       99.28      3.92 o 
   5   8   8       28.60       17.49      1.85 o 
   6   8   8      133.19      115.64      3.77 o 
   7   8   8      110.24       95.69      4.64 o 
   8   8   8        2.56        8.76      2.34 o 
   9   8   8        3.56        6.18      2.28 o 
  10   8   8        0.00       -0.11      2.03 o 
  11   8   8       43.69       47.28      4.48 o 
  -4   9   8        5.91        7.15      4.15 o 
  -3   9   8      100.86      101.99      5.62 o 
  -2   9   8        0.03        1.01      2.06 o 
  -1   9   8        5.86        2.07      2.03 o 
   0   9   8      429.64      418.90     11.16 o 
   1   9   8        0.24        2.77      1.70 o 
   2   9   8        6.38        1.91      1.85 o 
   3   9   8      152.56      126.48      6.18 o 
   4   9   8        5.98        5.24      1.99 o 
   5   9   8        4.70        6.70      1.59 o 
   6   9   8       69.88       64.38      3.24 o 
   7   9   8        0.00       -0.53      1.71 o 
   8   9   8        9.61       10.86      2.50 o 
   9   9   8       27.84       27.90      3.46 o 
  10   9   8       26.48       28.61      3.67 o 
  11   9   8       16.97       14.20      3.31 o 
  -3  10   8       34.11       39.19      4.27 o 
  -2  10   8        1.71       -0.58      2.14 o 
  -1  10   8       30.92       25.95      3.48 o 
   0  10   8       12.96       11.04      2.61 o 
   1  10   8      247.86      251.97      8.33 o 
   2  10   8        6.61        4.98      3.92 o 
   3  10   8        0.04        1.97      1.95 o 
   4  10   8        5.50        6.52      2.29 o 
   5  10   8       20.68       26.88      3.14 o 
   6  10   8        9.23        7.41      2.74 o 
   7  10   8        1.04       17.80      3.92 o 
   8  10   8       70.64       77.51      8.90 o 
   9  10   8        3.63        3.65      2.49 o 
  10  10   8       60.46       57.40      4.80 o 
  -1  11   8        9.90       17.89      5.66 o 
   0  11   8       92.74       96.97      5.58 o 
   1  11   8        3.70        5.15      2.46 o 
   2  11   8       93.05       98.33      5.32 o 
   3  11   8       65.33       72.86      4.78 o 
   4  11   8      146.64      135.56      6.94 o 
   5  11   8      181.86      163.62      6.65 o 
   6  11   8        3.67        9.80      2.67 o 
   7  11   8       86.43       98.94      7.54 o 
   8  11   8      235.17      246.47      8.15 o 
   9  11   8       40.98       54.25      5.20 o 
   2  12   8        5.52        4.10      2.57 o 
   3  12   8        0.39        5.71      2.64 o 
   4  12   8       95.50       95.15      5.56 o 
   5  12   8      105.21       96.73      5.43 o 
   6  12   8        2.33        3.92      3.32 o 
   7  12   8       53.21       65.76      7.24 o 
  -6 -10   9       16.26       14.63      4.37 o 
  -5 -10   9        5.46        3.89      3.17 o 
  -4 -10   9        0.03        3.86      2.49 o 
  -3 -10   9      111.81      122.26      6.09 o 
  -2 -10   9        6.96        3.33      2.46 o 
  -1 -10   9       12.49       11.04      2.82 o 
   0 -10   9      166.68      190.54      9.88 o 
   1 -10   9       11.31       14.75      3.15 o 
  -7  -9   9        0.04        1.81      3.32 o 
  -6  -9   9       10.67       12.39      2.87 o 
  -5  -9   9      209.58      214.01      7.84 o 
  -4  -9   9       40.39       49.25      4.20 o 
  -3  -9   9        2.74        0.60      2.79 o 
  -2  -9   9       14.19        9.90      3.92 o 
  -1  -9   9       45.65       53.64     11.09 o 
   0  -9   9      171.89      158.25      6.56 o 
   1  -9   9       42.33       48.18      6.33 o 
   2  -9   9        5.90        7.64      4.15 o 
   3  -9   9      102.86      104.93      5.68 o 
  -8  -8   9        0.19       -1.06      3.02 o 
  -7  -8   9        3.70        2.26      3.02 o 
  -6  -8   9       41.23       40.09      3.68 o 
  -5  -8   9       60.92       81.86      4.58 o 
  -4  -8   9       14.00       18.65      2.94 o 
  -3  -8   9      123.28      127.75      5.63 o 
  -2  -8   9       71.94       74.79      6.41 o 
  -1  -8   9        7.40        7.24      2.17 o 
   0  -8   9        5.05        4.71      2.03 o 
   1  -8   9        0.10        0.69      1.81 o 
   2  -8   9       82.80       80.27      4.74 o 
   3  -8   9       33.79       30.66      3.62 o 
   4  -8   9       36.53       39.19      4.02 o 
   5  -8   9        6.05        8.67      2.81 o 
  -9  -7   9       36.89       38.91      6.33 o 
  -8  -7   9       14.42       11.46      4.07 o 
  -7  -7   9        0.37        0.00      2.87 o 
  -6  -7   9       56.85       59.15      4.02 o 
  -5  -7   9       17.88       22.83      2.82 o 
  -4  -7   9       75.35       75.49      4.21 o 
  -3  -7   9        7.57        8.39      2.13 o 
  -2  -7   9        0.05       -0.53      1.56 o 
  -1  -7   9       34.41       28.22      2.94 o 
   0  -7   9        6.35        5.31      1.99 o 
   1  -7   9      178.68      174.98      6.23 o 
   2  -7   9       48.93       42.51      4.15 o 
   3  -7   9      317.36      300.99     16.67 o 
   4  -7   9       48.25       53.31      7.84 o 
   5  -7   9       10.80        9.21      2.62 o 
   6  -7   9       13.80       12.19      2.99 o 
  -9  -6   9       40.77       45.09      4.27 o 
  -8  -6   9       10.71       14.96      2.79 o 
  -7  -6   9       85.45       71.51      4.06 o 
  -6  -6   9      197.06      185.28      4.87 o 
  -5  -6   9        4.90        3.19      1.35 o 
  -4  -6   9        5.64        5.13      1.71 o 
  -3  -6   9      147.24      145.20     10.71 o 
  -2  -6   9      343.73      299.94      8.05 o 
  -1  -6   9     1404.30     1355.51     25.33 o 
   0  -6   9      300.78      286.70      7.88 o 
   1  -6   9        6.19        4.93      1.70 o 
   2  -6   9      565.64      544.31     12.52 o 
   3  -6   9       78.47       72.89      4.13 o 
   4  -6   9       44.85       45.10      3.73 o 
   5  -6   9      113.00      101.13      5.07 o 
   6  -6   9       44.08       40.10      7.09 o 
   7  -6   9       18.37       18.02      3.19 o 
 -10  -5   9       28.09       27.99      3.76 o 
  -9  -5   9        0.82       -0.49      2.21 o 
  -8  -5   9        5.59        2.35      2.23 o 
  -7  -5   9       43.80       41.81      5.35 o 
  -6  -5   9       23.47       26.84      2.10 o 
  -5  -5   9       41.91       37.41      2.19 o 
  -4  -5   9       46.31       39.37      2.14 o 
  -3  -5   9        0.67        1.25      1.08 o 
  -2  -5   9      120.89      103.48      4.14 o 
  -1  -5   9        5.41        9.95      1.74 o 
   0  -5   9       41.11       45.36      4.15 o 
   1  -5   9      665.96      626.91     13.31 o 
   2  -5   9        8.55        4.30      1.67 o 
   3  -5   9       98.87       91.44      4.31 o 
   4  -5   9       58.81       59.45      3.55 o 
   5  -5   9       14.10       14.26      2.50 o 
   6  -5   9        0.01        2.63      2.03 o 
   7  -5   9       43.58       49.69      4.24 o 
   8  -5   9        0.21        2.49      3.70 o 
 -10  -4   9       67.05       70.36      7.77 o 
  -9  -4   9        0.58       -0.08      2.03 o 
  -8  -4   9      104.25      104.87      5.01 o 
  -7  -4   9       39.06       37.27      3.25 o 
  -6  -4   9       96.01       92.48      3.52 o 
  -5  -4   9      132.08      126.55      3.60 o 
  -4  -4   9      316.91      312.70      5.98 o 
  -3  -4   9       11.01        9.21      1.17 o 
  -2  -4   9      860.28      823.94     12.18 o 
  -1  -4   9      240.93      243.55      6.48 o 
   0  -4   9       62.57       68.60      3.15 o 
   1  -4   9       31.17       24.79      2.28 o 
   2  -4   9        6.36        5.54      2.87 o 
   3  -4   9      487.19      453.73     10.39 o 
   4  -4   9        1.10        4.28      1.70 o 
   5  -4   9        8.13        6.72      1.84 o 
   6  -4   9        9.75       16.30      2.60 o 
   7  -4   9       59.59       61.67      4.90 o 
   8  -4   9       18.89       18.67      3.70 o 
   9  -4   9      138.96      157.32      9.05 o 
 -10  -3   9        0.00       -1.21      2.71 o 
  -9  -3   9       30.13       35.81      3.73 o 
  -8  -3   9      185.66      170.57      6.24 o 
  -7  -3   9       67.09       78.14      7.09 o 
  -6  -3   9      491.84      459.27      8.39 o 
  -5  -3   9        8.34        5.98      1.25 o 
  -4  -3   9        1.93        1.01      0.95 o 
  -3  -3   9      333.49      312.83      5.71 o 
  -2  -3   9       13.26       13.25      1.64 o 
  -1  -3   9       38.86       40.72      1.39 o 
   0  -3   9      291.39      263.62      6.42 o 
   1  -3   9       14.83        9.84      1.48 o 
   2  -3   9      123.93      126.98      4.25 o 
   3  -3   9       12.60       16.46      1.12 o 
   4  -3   9        2.86        2.27      1.89 o 
   5  -3   9       29.79       23.84      1.81 o 
   6  -3   9        3.54        5.45      1.32 o 
   7  -3   9       25.57       26.95      2.19 o 
   8  -3   9       11.25       17.66      2.20 o 
   9  -3   9       15.73        7.24      3.62 o 
 -10  -2   9       23.40       30.86      6.64 o 
  -9  -2   9        0.81        1.53      2.13 o 
  -8  -2   9        0.08       -0.83      1.67 o 
  -7  -2   9        1.74        4.12      1.43 o 
  -6  -2   9       53.11       50.06      3.45 o 
  -5  -2   9       16.00       17.99      1.71 o 
  -4  -2   9      165.13      162.17      6.80 o 
  -3  -2   9        9.24       11.64      1.37 o 
  -2  -2   9      117.51      143.08      3.19 o 
  -1  -2   9      272.88      273.21      4.69 o 
   0  -2   9      222.92      244.36     12.22 o 
   1  -2   9     2565.15     2550.77     42.73 o 
   2  -2   9      228.15      198.11      5.20 o 
   3  -2   9       78.42       92.49      2.41 o 
   4  -2   9      162.71      194.62      4.12 o 
   5  -2   9      292.85      266.27      7.67 o 
   6  -2   9       10.00       12.62      2.48 o 
   7  -2   9      233.24      241.54      5.60 o 
   8  -2   9      293.23      278.20      7.83 o 
   9  -2   9      171.75      166.70     10.86 o 
  10  -2   9      109.69      107.33      7.54 o 
 -10  -1   9      208.61      223.75      7.93 o 
  -9  -1   9      129.85      130.81      5.79 o 
  -8  -1   9      153.70      137.49      5.49 o 
  -7  -1   9        6.76        5.66      1.48 o 
  -6  -1   9      492.00      484.22      8.76 o 
  -5  -1   9     3218.54     3097.23     41.88 o 
  -4  -1   9       34.05       25.47      1.72 o 
  -3  -1   9        0.00        0.30      0.74 o 
  -2  -1   9      313.08      362.64      6.14 o 
  -1  -1   9        0.73        2.02      0.73 o 
   0  -1   9       75.24       73.24      1.87 o 
   1  -1   9     1767.74     1747.32     23.50 o 
   2  -1   9      729.96      748.65     10.82 o 
   3  -1   9        0.88       -0.28      0.57 o 
   4  -1   9      291.55      289.86      9.31 o 
   5  -1   9       31.97       28.80      1.99 o 
   6  -1   9      102.04       94.97      3.09 o 
   7  -1   9       20.75       15.74      1.76 o 
   8  -1   9      524.16      507.54     11.51 o 
   9  -1   9      319.91      312.07      8.83 o 
  10  -1   9       34.02       37.74      3.78 o 
 -10   0   9        3.85        9.35      4.22 o 
  -9   0   9      132.63      128.93      5.79 o 
  -8   0   9       28.42       38.61      3.51 o 
  -7   0   9       10.02       12.41      2.32 o 
  -6   0   9      122.21      125.37      4.24 o 
  -5   0   9       24.68       18.39      2.13 o 
  -4   0   9      499.70      503.78      8.46 o 
  -3   0   9      473.80      533.67      8.53 o 
  -2   0   9      535.78      523.06      8.20 o 
  -1   0   9       45.28       64.63      1.90 o 
   0   0   9     3782.51     3813.06     49.87 o 
   1   0   9      987.44      906.76     12.77 o 
   2   0   9       61.76       52.15      1.66 o 
   3   0   9      105.60      111.45      2.64 o 
   4   0   9      660.80      677.75     10.31 o 
   5   0   9        0.07        2.83      0.95 o 
   6   0   9      224.55      219.81      4.75 o 
   7   0   9      384.20      392.60      7.39 o 
   8   0   9      448.37      462.15     10.76 o 
   9   0   9      226.50      244.31      7.60 o 
  10   0   9       23.00       23.04      3.17 o 
  11   0   9       18.77       21.55      4.45 o 
  -9   1   9       20.48       20.36      4.68 o 
  -8   1   9       14.78       14.33      2.66 o 
  -7   1   9       58.48       68.56      5.35 o 
  -6   1   9      322.45      320.17      6.67 o 
  -5   1   9      135.03      118.21      3.54 o 
  -4   1   9        0.13       -0.32      1.03 o 
  -3   1   9      323.03      341.90      6.10 o 
  -2   1   9        8.27        5.77      0.85 o 
  -1   1   9       10.78       11.26      0.95 o 
   0   1   9        1.15        0.58      0.53 o 
   1   1   9       72.73       72.55      1.90 o 
   2   1   9        0.00        1.87      2.25 o 
   3   1   9       32.43       41.18      2.35 o 
   4   1   9      211.49      260.17      4.87 o 
   5   1   9        0.01        1.18      0.97 o 
   6   1   9        0.59        1.33      1.09 o 
   7   1   9        0.49       -0.01      1.04 o 
   8   1   9      577.65      599.74     17.27 o 
   9   1   9       18.32       18.37      2.75 o 
  10   1   9       25.51       22.94      3.13 o 
  11   1   9        0.12        1.36      3.17 o 
  -9   2   9        6.22        9.20      3.77 o 
  -8   2   9        6.05        9.65      3.77 o 
  -7   2   9        5.46        6.11      2.18 o 
  -6   2   9        0.02       -0.49      1.36 o 
  -5   2   9       63.30       51.54      2.60 o 
  -4   2   9      108.22      100.23      3.09 o 
  -3   2   9       57.26       57.95      2.14 o 
  -2   2   9        7.16        8.01      0.91 o 
  -1   2   9     1103.65     1049.27     14.79 o 
   0   2   9       35.51       38.71      1.42 o 
   1   2   9     1152.35     1096.21     15.23 o 
   2   2   9      132.64      119.04      3.24 o 
   3   2   9       46.26       45.71      1.67 o 
   4   2   9      167.25      166.33      3.60 o 
   5   2   9     1146.19     1154.41     16.60 o 
   6   2   9        0.23       -0.47      0.93 o 
   7   2   9       70.99       68.86      2.47 o 
   8   2   9       45.64       39.48      3.19 o 
   9   2   9       19.58       19.97      3.02 o 
  10   2   9       61.95       68.46      4.49 o 
  11   2   9       12.27       12.40      2.94 o 
  -9   3   9      118.04      124.59      9.20 o 
  -8   3   9      518.38      509.05     18.40 o 
  -7   3   9      308.29      299.16      9.01 o 
  -6   3   9      235.98      210.48      8.22 o 
  -5   3   9        0.12       -1.21      2.41 o 
  -4   3   9      708.88      647.50     10.45 o 
  -3   3   9      186.40      198.87      8.02 o 
  -2   3   9        7.26        9.75      0.95 o 
  -1   3   9       70.45       71.10      3.62 o 
   0   3   9      555.30      518.78     10.90 o 
   1   3   9      494.36      558.34      8.38 o 
   2   3   9        0.56        2.03      0.72 o 
   3   3   9      141.84      141.28      3.13 o 
   4   3   9      217.54      240.66      4.67 o 
   5   3   9      663.29      648.54     10.19 o 
   6   3   9      154.65      130.52      4.78 o 
   7   3   9      677.77      633.49     13.06 o 
   8   3   9      106.01       94.55      4.40 o 
   9   3   9       71.86       64.29      3.87 o 
  10   3   9        8.80        5.98      2.94 o 
  11   3   9       17.86       16.03      4.07 o 
  12   3   9       22.37       23.53      3.61 o 
  -8   4   9       25.34       28.81      5.28 o 
  -7   4   9        1.98        4.00      2.64 o 
  -6   4   9       18.11       12.99      2.66 o 
  -5   4   9       11.11        5.39      2.64 o 
  -4   4   9      115.55      117.63      5.13 o 
  -3   4   9       13.05       13.76      2.14 o 
  -2   4   9       68.56       67.10      3.33 o 
  -1   4   9        1.50        1.92      1.30 o 
   0   4   9      387.37      383.51      8.61 o 
   1   4   9      181.92      196.30      4.60 o 
   2   4   9     1066.59     1169.64     16.44 o 
   3   4   9      155.43      175.40      3.74 o 
   4   4   9     1267.72     1301.97     19.20 o 
   5   4   9      620.44      675.10     10.62 o 
   6   4   9        0.02        0.34      0.90 o 
   7   4   9        5.96        4.13      1.63 o 
   8   4   9      254.41      222.23      6.82 o 
   9   4   9       24.11       14.59      2.68 o 
  10   4   9        7.65        4.57      2.87 o 
  11   4   9        2.60        3.13      2.38 o 
  12   4   9       31.46       27.11      3.68 o 
  -7   5   9       24.61       27.58      3.67 o 
  -6   5   9        0.07        0.70      1.95 o 
  -5   5   9        8.43        5.86      2.17 o 
  -4   5   9      129.08      110.37      9.35 o 
  -3   5   9       10.29        9.58      2.10 o 
  -2   5   9      460.32      448.03     10.52 o 
  -1   5   9      166.94      148.84      5.96 o 
   0   5   9       26.58       23.98      2.32 o 
   1   5   9      985.17      926.53     17.58 o 
   2   5   9        2.71        4.65      0.89 o 
   3   5   9       10.06       12.01      1.19 o 
   4   5   9      430.63      472.53      8.02 o 
   5   5   9      694.88      736.56     12.81 o 
   6   5   9        0.08        0.37      1.00 o 
   7   5   9       50.06       47.86      3.41 o 
   8   5   9      150.99      150.04      8.37 o 
   9   5   9      169.39      147.04      6.56 o 
  10   5   9      162.92      163.44      6.38 o 
  11   5   9       76.80       63.77      4.85 o 
  12   5   9       78.09       74.82      5.43 o 
  -7   6   9        3.99       -1.36      3.17 o 
  -6   6   9        0.78       -0.93      4.00 o 
  -5   6   9        0.31        1.96      3.17 o 
  -4   6   9      209.08      193.20      6.87 o 
  -3   6   9       19.39       16.44      2.53 o 
  -2   6   9      104.42      107.23      5.28 o 
  -1   6   9       89.90       85.38      4.08 o 
   0   6   9        3.32        3.11      2.19 o 
   1   6   9      214.28      217.92      6.29 o 
   2   6   9       58.45       58.66      2.70 o 
   3   6   9       37.81       48.88      4.68 o 
   4   6   9        4.80        5.05      1.21 o 
   5   6   9      997.70     1015.31     15.36 o 
   6   6   9      288.11      309.29      6.26 o 
   7   6   9      666.81      631.10     13.33 o 
   8   6   9      308.40      303.26      8.37 o 
   9   6   9       33.80       26.98      3.13 o 
  10   6   9        4.97       -0.22      1.95 o 
  11   6   9       58.57       48.00      4.36 o 
  12   6   9        4.80        4.79      5.58 o 
  -6   7   9       66.46       62.39      6.94 o 
  -5   7   9        2.91        4.34      2.50 o 
  -4   7   9      209.63      233.29      8.03 o 
  -3   7   9      105.55       83.29      4.90 o 
  -2   7   9        3.52        3.83      1.95 o 
  -1   7   9        9.97        7.31      2.06 o 
   0   7   9      581.76      537.01     12.24 o 
   1   7   9      172.50      167.94      5.69 o 
   2   7   9      200.13      208.33     14.33 o 
   3   7   9        0.26        0.95      2.49 o 
   4   7   9      324.37      367.62      8.31 o 
   5   7   9       77.63       73.68      2.95 o 
   6   7   9       40.15       52.64      4.68 o 
   7   7   9      239.43      236.97      7.14 o 
   8   7   9       59.29       61.81      4.05 o 
   9   7   9       95.93       82.21     10.18 o 
  10   7   9       10.79        6.93      3.09 o 
  11   7   9       11.84        4.05      2.71 o 
  -5   8   9       49.98       58.75      5.04 o 
  -4   8   9       69.20       70.45      4.98 o 
  -3   8   9       25.25       32.36      6.18 o 
  -2   8   9       59.61       60.80      4.28 o 
  -1   8   9      445.82      421.71     10.89 o 
   0   8   9       59.38       61.87      4.04 o 
   1   8   9       21.05       22.83      7.32 o 
   2   8   9      337.30      303.57      8.42 o 
   3   8   9       98.26       70.46      3.78 o 
   4   8   9      168.29      129.21      3.77 o 
   5   8   9       48.75       46.15      2.63 o 
   6   8   9      170.60      185.72      4.84 o 
   7   8   9       31.45       29.72      4.98 o 
   8   8   9        4.91        6.43      2.17 o 
   9   8   9       32.34       35.70      3.67 o 
  10   8   9        3.25        0.07      2.19 o 
  11   8   9        0.02        2.15      2.53 o 
  -4   9   9       29.29       29.49      3.95 o 
  -3   9   9       20.53       25.14      4.07 o 
  -2   9   9       14.44       13.84      3.24 o 
  -1   9   9       30.80       30.00      3.44 o 
   0   9   9        0.00        6.20      2.28 o 
   1   9   9       79.24       80.60      4.53 o 
   2   9   9        1.67       -0.23      1.67 o 
   3   9   9      295.23      256.05      7.81 o 
   4   9   9       70.32       68.48      4.05 o 
   5   9   9        5.18        7.43      1.59 o 
   6   9   9      349.31      348.42      7.38 o 
   7   9   9        0.19        0.05      1.86 o 
   8   9   9       28.49       28.74      3.85 o 
   9   9   9      127.32      141.22      6.13 o 
  10   9   9        2.05        1.17      2.32 o 
  11   9   9       23.38       27.46      3.95 o 
  -2  10   9      119.70      120.81      6.09 o 
  -1  10   9        6.28        8.06      2.57 o 
   0  10   9        0.01       -0.98      1.95 o 
   1  10   9        1.84        9.48      2.53 o 
   2  10   9       57.36       60.80      4.49 o 
   3  10   9        0.13       -0.06      1.85 o 
   4  10   9        4.79        2.25      1.95 o 
   5  10   9      137.76      127.23      5.60 o 
   6  10   9       22.02       24.51      3.92 o 
   7  10   9      175.76      186.46      6.63 o 
   8  10   9       26.74       30.18      3.62 o 
   9  10   9       26.97       30.08      3.57 o 
  10  10   9      162.07      171.32     11.09 o 
  -1  11   9       16.30       14.87      3.19 o 
   0  11   9        7.53       14.59      4.30 o 
   1  11   9        1.26        0.82      2.20 o 
   2  11   9        1.14        1.08      2.17 o 
   3  11   9        1.37       -0.36      2.06 o 
   4  11   9       33.85       41.14      4.11 o 
   5  11   9       27.96       36.58      7.16 o 
   6  11   9       94.19      104.21      5.44 o 
   7  11   9        7.89        6.94      3.77 o 
   8  11   9        5.40        4.22      3.62 o 
   9  11   9      102.60      109.42      5.70 o 
   2  12   9        9.62       12.61      3.08 o 
   3  12   9       29.14       40.97      4.31 o 
   4  12   9       31.36       29.60      4.07 o 
   5  12   9      186.22      177.56      7.29 o 
   6  12   9       14.63       15.08      4.37 o 
   7  12   9        2.11        6.03      3.47 o 
  -5 -10  10      223.58      231.81     10.71 o 
  -4 -10  10        0.01       -1.07      2.25 o 
  -3 -10  10       59.43       55.03      4.74 o 
  -2 -10  10        7.02        5.69      2.61 o 
  -1 -10  10       61.25       58.13      4.85 o 
   0 -10  10        7.85        9.78      2.79 o 
  -7  -9  10        6.06       10.56      3.77 o 
  -6  -9  10       85.49       89.74      5.17 o 
  -5  -9  10        4.91        5.67      2.45 o 
  -4  -9  10        0.27        0.79      2.03 o 
  -3  -9  10       56.90       62.06      4.42 o 
  -2  -9  10        0.50        0.08      1.95 o 
  -1  -9  10       22.92       20.54      4.15 o 
   0  -9  10        1.87        1.74      2.23 o 
   1  -9  10        0.59       -0.60      2.01 o 
   2  -9  10        8.29        6.52      2.62 o 
   3  -9  10        2.81        4.40      2.53 o 
  -8  -8  10        1.57        2.87      3.47 o 
  -7  -8  10       16.12       20.06      4.52 o 
  -6  -8  10        6.11        4.64      3.39 o 
  -5  -8  10       56.59       56.78      4.11 o 
  -4  -8  10        5.37        4.48      2.13 o 
  -3  -8  10       70.32       68.58      7.77 o 
  -2  -8  10        0.00        1.46      1.78 o 
  -1  -8  10       21.48       21.57      2.94 o 
   0  -8  10       11.37        8.83      2.36 o 
   1  -8  10       61.56       57.09      4.90 o 
   2  -8  10       14.46       13.70      2.72 o 
   3  -8  10       29.76       32.12      3.68 o 
   4  -8  10       12.89       12.60      2.90 o 
  -9  -7  10       71.90       76.92      8.45 o 
  -8  -7  10        0.09        0.60      3.17 o 
  -7  -7  10        0.06        2.41      3.02 o 
  -6  -7  10        5.03        4.90      3.24 o 
  -5  -7  10      268.44      269.71      8.16 o 
  -4  -7  10       40.02       42.43      3.62 o 
  -3  -7  10      227.91      217.77      8.82 o 
  -2  -7  10      229.22      211.02     11.39 o 
  -1  -7  10        0.41       -0.65      1.58 o 
   0  -7  10       26.61       22.89      2.83 o 
   1  -7  10      177.24      167.40      6.30 o 
   2  -7  10       50.17       43.86      3.80 o 
   3  -7  10      110.23      102.36      5.14 o 
   4  -7  10       60.03       58.99      4.57 o 
   5  -7  10       50.82       46.11      4.17 o 
   6  -7  10        4.56        5.07      2.53 o 
  -9  -6  10       13.67       19.67      3.33 o 
  -8  -6  10       71.41       72.70      5.88 o 
  -7  -6  10       63.64       59.27      3.80 o 
  -6  -6  10        2.08       -0.22      2.11 o 
  -5  -6  10      115.20      104.55      4.69 o 
  -4  -6  10       74.34       67.35      3.79 o 
  -3  -6  10      507.40      497.68     11.65 o 
  -2  -6  10        3.51        3.15      1.62 o 
  -1  -6  10      391.68      369.79      9.47 o 
   0  -6  10       38.89       34.50      3.18 o 
   1  -6  10       31.56       28.59      2.97 o 
   2  -6  10        3.32        3.88      2.19 o 
   3  -6  10       87.05       76.58      4.20 o 
   4  -6  10        6.78        7.97      2.56 o 
   5  -6  10        0.04        0.65      1.95 o 
   6  -6  10       13.58       14.42      2.87 o 
   7  -6  10       24.73       22.17      3.48 o 
  -9  -5  10        1.77        2.52      2.38 o 
  -8  -5  10        6.18        3.71      3.77 o 
  -7  -5  10       21.48       17.28      2.94 o 
  -6  -5  10      193.73      175.34      4.62 o 
  -5  -5  10      143.36      155.61      4.19 o 
  -4  -5  10      217.02      233.85      5.06 o 
  -3  -5  10       11.64        8.60      1.80 o 
  -2  -5  10       50.64       39.49      2.86 o 
  -1  -5  10     1154.00     1149.87     23.53 o 
   0  -5  10      394.92      398.51      9.64 o 
   1  -5  10      390.46      380.00      9.32 o 
   2  -5  10     1028.21      974.54     19.20 o 
   3  -5  10      199.70      205.74      6.70 o 
   4  -5  10        3.33        4.90      1.99 o 
   5  -5  10        9.28        3.53      2.03 o 
   6  -5  10       46.70       52.04      4.12 o 
   7  -5  10      277.13      293.56     19.38 o 
   8  -5  10       79.12       95.94     12.14 o 
 -10  -4  10       71.98       63.01      8.67 o 
  -9  -4  10        0.21        1.09      2.23 o 
  -8  -4  10        0.01       -0.28      1.91 o 
  -7  -4  10      150.70      135.67      9.05 o 
  -6  -4  10       35.14       34.03      3.04 o 
  -5  -4  10        2.03        3.22      1.18 o 
  -4  -4  10        9.07        9.52      1.36 o 
  -3  -4  10       10.78       12.02      1.25 o 
  -2  -4  10      219.05      218.17      4.25 o 
  -1  -4  10      261.92      235.70      9.73 o 
   0  -4  10      132.94      145.17      4.83 o 
   1  -4  10      321.55      292.43      7.56 o 
   2  -4  10        1.08       -0.57      1.14 o 
   3  -4  10       47.94       30.23      3.09 o 
   4  -4  10      217.31      187.34      8.97 o 
   5  -4  10       21.00       22.91      3.62 o 
   6  -4  10       78.73       77.20      4.29 o 
   7  -4  10      110.62      118.25      5.50 o 
   8  -4  10      149.84      157.85      7.92 o 
 -10  -3  10      101.52      106.68      5.76 o 
  -9  -3  10       34.38       37.96      3.88 o 
  -8  -3  10       12.07       12.71      3.85 o 
  -7  -3  10        1.87        2.55      1.37 o 
  -6  -3  10      256.70      246.74      5.57 o 
  -5  -3  10       69.87       72.13      2.72 o 
  -4  -3  10       61.11       62.36      2.61 o 
  -3  -3  10        1.03        0.28      0.80 o 
  -2  -3  10      104.37      104.44      2.68 o 
  -1  -3  10       44.10       34.90      2.43 o 
   0  -3  10      183.99      181.19      5.24 o 
   1  -3  10       90.65       91.47      5.43 o 
   2  -3  10       78.26       68.43      3.13 o 
   3  -3  10       28.86       18.33      2.13 o 
   4  -3  10       17.20       10.67      1.22 o 
   5  -3  10       93.34       99.98      3.14 o 
   6  -3  10       42.33       46.15      3.50 o 
   7  -3  10       34.31       37.63      3.46 o 
   8  -3  10       38.68       35.38      3.56 o 
   9  -3  10        9.09        4.37      3.17 o 
 -10  -2  10        1.18       -1.09      2.45 o 
  -9  -2  10       14.44       16.34      3.77 o 
  -8  -2  10        4.14        2.82      1.97 o 
  -7  -2  10      128.28      129.77      4.11 o 
  -6  -2  10      189.87      191.89      4.79 o 
  -5  -2  10      649.11      598.02     10.05 o 
  -4  -2  10      362.27      343.01      6.43 o 
  -3  -2  10       26.93       26.94      1.88 o 
  -2  -2  10      129.88      119.74      2.88 o 
  -1  -2  10      101.44      111.39      2.55 o 
   0  -2  10       15.96       14.72      1.63 o 
   1  -2  10       80.08       68.03      2.96 o 
   2  -2  10      693.76      732.62     14.13 o 
   3  -2  10       63.11       78.16      2.16 o 
   4  -2  10        3.09        3.79      0.95 o 
   5  -2  10       72.73       84.42      3.15 o 
   6  -2  10       11.67        9.14      1.46 o 
   7  -2  10       37.50       35.76      2.46 o 
   8  -2  10       53.41       70.25      3.20 o 
   9  -2  10        1.10        0.96      1.99 o 
  10  -2  10       19.68       22.17      4.98 o 
 -10  -1  10       17.54       16.72      5.20 o 
  -9  -1  10       23.06       28.74      4.45 o 
  -8  -1  10       27.17       21.42      2.87 o 
  -7  -1  10        0.52       -0.65      1.30 o 
  -6  -1  10      195.03      182.93      4.73 o 
  -5  -1  10      483.97      428.98      7.87 o 
  -4  -1  10      630.30      584.73      9.62 o 
  -3  -1  10        1.05       -0.38      0.80 o 
  -2  -1  10       54.37       51.75      1.84 o 
  -1  -1  10        2.66        2.70      0.75 o 
   0  -1  10       76.62       63.69      1.88 o 
   1  -1  10      412.39      408.20      6.45 o 
   2  -1  10      866.46      924.86     13.18 o 
   3  -1  10      351.99      368.39      6.21 o 
   4  -1  10      385.95      441.95      7.41 o 
   5  -1  10       29.01       29.55      2.49 o 
   6  -1  10      120.90      105.37      3.25 o 
   7  -1  10       43.36       48.48      2.58 o 
   8  -1  10      469.43      483.52     11.18 o 
   9  -1  10        5.23        6.48      2.13 o 
  10  -1  10       33.02       31.17      3.51 o 
  -9   0  10       30.34       33.48      5.43 o 
  -8   0  10      252.28      231.23      7.34 o 
  -7   0  10       30.70       35.70      2.60 o 
  -6   0  10       48.42       41.44      2.60 o 
  -5   0  10     1058.38     1047.37     15.92 o 
  -4   0  10      217.86      220.88      4.80 o 
  -3   0  10      791.74      724.64     11.15 o 
  -2   0  10        6.31        6.43      0.95 o 
  -1   0  10      523.86      522.26      8.13 o 
   0   0  10      576.63      600.74      9.01 o 
   1   0  10     1273.48     1350.32     24.61 o 
   2   0  10      150.02      141.39      3.44 o 
   3   0  10      208.70      199.17      3.92 o 
   4   0  10       17.39       22.86      1.46 o 
   5   0  10       61.67       55.41      2.10 o 
   6   0  10        1.01       -0.46      0.92 o 
   7   0  10      176.98      169.29      4.33 o 
   8   0  10        0.23       -0.83      1.66 o 
   9   0  10      153.92      151.76      5.90 o 
  10   0  10      166.75      162.37      6.34 o 
  11   0  10        9.70        9.42      2.72 o 
  -9   1  10       40.17       34.09      5.28 o 
  -8   1  10      286.43      328.36     13.57 o 
  -7   1  10       42.51       38.80      2.72 o 
  -6   1  10       41.99       34.88      2.49 o 
  -5   1  10       32.90       29.88      2.20 o 
  -4   1  10     2663.44     2537.77     34.73 o 
  -3   1  10      308.03      298.37      5.62 o 
  -2   1  10       84.49       68.37      2.12 o 
  -1   1  10       35.18       38.27      2.76 o 
   0   1  10      289.17      306.99      5.23 o 
   1   1  10      299.98      324.88      5.44 o 
   2   1  10        4.70        2.39      0.70 o 
   3   1  10      379.84      399.81      6.61 o 
   4   1  10        0.00        0.84      0.74 o 
   5   1  10      130.08      132.50      3.32 o 
   6   1  10       25.47       33.09      1.91 o 
   7   1  10        0.96       -0.25      1.61 o 
   8   1  10      494.66      497.67     11.34 o 
   9   1  10        1.16        1.79      1.97 o 
  10   1  10       11.78        9.40      2.53 o 
  11   1  10       15.47       15.25      3.07 o 
  -9   2  10        1.10        8.30      3.62 o 
  -8   2  10        1.96        0.30      3.17 o 
  -7   2  10       72.16       79.45      4.64 o 
  -6   2  10      474.30      446.21     11.03 o 
  -5   2  10       14.04       19.88      1.92 o 
  -4   2  10     1278.73     1209.09     17.82 o 
  -3   2  10      521.51      509.59      8.44 o 
  -2   2  10        5.77        3.33      0.80 o 
  -1   2  10        0.06       -0.01      0.68 o 
   0   2  10     2392.55     2485.53     33.11 o 
   1   2  10      202.16      207.47      3.87 o 
   2   2  10     1275.08     1284.81     17.83 o 
   3   2  10      299.75      296.17      5.29 o 
   4   2  10       99.68      105.68      2.78 o 
   5   2  10      135.85      133.05      3.30 o 
   6   2  10      179.06      152.96      3.69 o 
   7   2  10       63.84       59.86      2.43 o 
   8   2  10        0.80       -0.76      1.52 o 
   9   2  10        0.82       -1.06      2.11 o 
  10   2  10        0.63        1.40      1.97 o 
  11   2  10        1.30       -0.58      2.03 o 
  -7   3  10       74.92       78.43      6.79 o 
  -6   3  10        0.35       -0.90      1.81 o 
  -5   3  10        8.12        6.09      2.64 o 
  -4   3  10      951.15      917.48     18.38 o 
  -3   3  10        0.05        1.86      2.18 o 
  -2   3  10       31.60       31.23      2.17 o 
  -1   3  10       15.21       19.60      2.27 o 
   0   3  10      492.39      484.34      7.47 o 
   1   3  10      545.58      575.45      8.75 o 
   2   3  10     2282.87     2377.03     31.86 o 
   3   3  10       51.11       52.67      2.14 o 
   4   3  10        4.27        2.48      1.47 o 
   5   3  10     2047.91     2102.35     28.88 o 
   6   3  10       61.73       60.13      2.82 o 
   7   3  10       19.46       27.25      1.91 o 
   8   3  10      857.13      842.85     16.79 o 
   9   3  10       90.21       99.28      7.92 o 
  10   3  10       27.51       30.12      3.35 o 
  11   3  10       13.68       18.29      3.03 o 
  12   3  10       74.46       83.61      9.43 o 
  -8   4  10       25.68       24.43      4.98 o 
  -7   4  10       74.79       75.08      5.05 o 
  -6   4  10      190.16      195.79      7.47 o 
  -5   4  10      522.51      509.13     15.61 o 
  -4   4  10        0.01       -0.77      1.54 o 
  -3   4  10      102.00      101.85      6.18 o 
  -2   4  10       95.92       86.31      3.99 o 
  -1   4  10       31.87       31.94      2.57 o 
   0   4  10      121.72      107.54      4.15 o 
   1   4  10       29.90       22.21      1.89 o 
   2   4  10      250.41      258.18      4.70 o 
   3   4  10       62.06       74.32      2.33 o 
   4   4  10      393.74      390.82      6.84 o 
   5   4  10      255.00      251.54      5.14 o 
   6   4  10      117.16      109.64      4.80 o 
   7   4  10      158.06      145.65     12.22 o 
   8   4  10       29.66       22.85      2.71 o 
   9   4  10      181.42      162.83      6.12 o 
  10   4  10       88.57       85.54     10.71 o 
  11   4  10        3.50        2.78      2.17 o 
  12   4  10        0.15       -1.17      2.35 o 
  -7   5  10      210.16      226.52     11.99 o 
  -6   5  10      100.92       96.43      5.17 o 
  -5   5  10        6.21        5.60      2.17 o 
  -4   5  10        0.51        1.64      1.81 o 
  -3   5  10      157.01      131.58      5.32 o 
  -2   5  10      322.68      309.76      8.29 o 
  -1   5  10      197.02      162.13      9.58 o 
   0   5  10      477.22      465.30     12.37 o 
   1   5  10       46.22       55.37      6.11 o 
   2   5  10       57.61       64.59      2.05 o 
   3   5  10       88.49       77.15      2.72 o 
   4   5  10      438.59      493.03      8.36 o 
   5   5  10      244.42      225.41      4.90 o 
   6   5  10       30.86       30.54      2.04 o 
   7   5  10        1.07        1.00      1.59 o 
   8   5  10       66.37       57.55      3.99 o 
   9   5  10       80.71       78.26      4.42 o 
  10   5  10        1.33        1.36      3.02 o 
  11   5  10       10.90        6.85      4.37 o 
  12   5  10        2.97        2.05      2.39 o 
  -6   6  10        6.72        7.29      2.75 o 
  -5   6  10      175.11      147.76      7.39 o 
  -4   6  10      153.91      154.13      6.29 o 
  -3   6  10      126.75      100.59      4.81 o 
  -2   6  10      144.58      125.79      5.21 o 
  -1   6  10       15.54       15.83      2.39 o 
   0   6  10      491.51      455.75     10.69 o 
   1   6  10        9.51        6.10      3.24 o 
   2   6  10      170.57      173.23      3.63 o 
   3   6  10      140.38      134.92      3.44 o 
   4   6  10        8.46       11.42      1.52 o 
   5   6  10       41.51       36.20      3.92 o 
   6   6  10      288.66      310.82      6.35 o 
   7   6  10       58.66       55.60      3.73 o 
   8   6  10        3.61        8.83      2.32 o 
   9   6  10       42.95       40.55      3.68 o 
  10   6  10        4.48        3.25      2.23 o 
  11   6  10        7.48        2.18      4.83 o 
  12   6  10       29.48       16.10      3.41 o 
  -6   7  10      107.87      128.66      8.30 o 
  -5   7  10      181.93      170.07      7.06 o 
  -4   7  10      297.66      301.62     11.39 o 
  -3   7  10       19.51       20.19      3.77 o 
  -2   7  10        0.20       -0.85      1.71 o 
  -1   7  10       11.75       11.18      2.39 o 
   0   7  10       51.04       63.05     10.18 o 
   1   7  10      686.84      651.95     14.15 o 
   2   7  10      190.70      148.29      5.35 o 
   3   7  10       42.09       31.89      2.93 o 
   4   7  10      482.39      452.01      8.10 o 
   5   7  10      105.11      115.93      3.58 o 
   6   7  10      915.53      938.46     14.79 o 
   7   7  10      353.51      338.24     19.00 o 
   8   7  10       64.96       65.28      4.00 o 
   9   7  10      237.97      221.08      7.46 o 
  10   7  10      219.68      201.19     14.86 o 
  11   7  10       23.20       22.05      3.46 o 
  -5   8  10       34.59       32.77      4.09 o 
  -4   8  10        0.14       -0.61      2.09 o 
  -3   8  10      174.74      168.39      6.92 o 
  -2   8  10      122.32      113.43      5.47 o 
  -1   8  10        0.29        3.37      2.17 o 
   0   8  10      215.30      210.34      7.07 o 
   1   8  10      121.58      121.83      5.14 o 
   2   8  10        2.61        5.25      2.71 o 
   3   8  10       20.30       28.31      3.47 o 
   4   8  10       59.46       44.26      3.46 o 
   5   8  10      128.76      120.92      3.83 o 
   6   8  10        0.31        3.75      2.10 o 
   7   8  10       15.42       13.23      3.47 o 
   8   8  10        7.90        4.63      2.13 o 
   9   8  10        3.61        0.75      2.21 o 
  10   8  10      207.62      210.20      7.68 o 
  11   8  10       22.41       19.32      3.37 o 
  -3   9  10       43.48       38.55      4.24 o 
  -2   9  10       39.67       34.90      3.88 o 
  -1   9  10        2.54        2.73      2.21 o 
   0   9  10       36.86       37.40      3.71 o 
   1   9  10        8.44        5.12      2.14 o 
   2   9  10        0.75        3.65      1.88 o 
   3   9  10       36.85       31.80      3.19 o 
   4   9  10      114.61      105.34      4.83 o 
   5   9  10        7.21       10.09      2.19 o 
   6   9  10        8.86        7.31      1.79 o 
   7   9  10        0.98        3.45      3.47 o 
   8   9  10        1.23        3.05      2.06 o 
   9   9  10       57.63       55.81      7.01 o 
  10   9  10       43.32       46.94      4.42 o 
  -2  10  10       26.95       28.02      4.00 o 
  -1  10  10        1.29       -0.96      1.92 o 
   0  10  10      206.41      218.59      8.01 o 
   1  10  10      262.12      262.38     17.57 o 
   2  10  10       17.81       21.07      3.07 o 
   3  10  10        0.04       -0.28      1.99 o 
   4  10  10       12.63       11.37      2.60 o 
   5  10  10       74.43       77.80      4.58 o 
   6  10  10        1.81        0.34      1.86 o 
   7  10  10       84.48       80.84      6.64 o 
   8  10  10        4.20        6.48      2.49 o 
   9  10  10        3.15        0.11      2.17 o 
  10  10  10        0.55        5.66      3.85 o 
   0  11  10       26.93       38.16      4.16 o 
   1  11  10       23.20       18.50      3.47 o 
   2  11  10       50.49       54.68      4.53 o 
   3  11  10        6.45        4.27      2.40 o 
   4  11  10       19.72       22.23      3.30 o 
   5  11  10       73.93       73.75      4.96 o 
   6  11  10       55.35       56.79      4.59 o 
   7  11  10      267.19      282.35     12.82 o 
   8  11  10        0.02        3.62      3.62 o 
   9  11  10       12.85       12.07      4.22 o 
   2  12  10       47.05       45.61      4.59 o 
   3  12  10      211.07      228.20     16.59 o 
   4  12  10        6.22       11.05      3.07 o 
   5  12  10       48.73       52.09      4.68 o 
   6  12  10        1.04       -1.51      3.02 o 
  -4 -10  11        4.50        6.59      2.81 o 
  -3 -10  11        3.32        2.84      2.42 o 
  -2 -10  11       55.40       50.68      7.69 o 
  -1 -10  11      132.53      129.06      6.48 o 
  -6  -9  11        0.01        1.96      3.02 o 
  -5  -9  11       19.94       18.14      3.70 o 
  -4  -9  11       41.62       41.98      4.16 o 
  -3  -9  11      137.69      135.39      7.09 o 
  -2  -9  11       44.52       49.51      7.62 o 
  -1  -9  11        6.24        8.01      2.55 o 
   0  -9  11        1.20        1.64      2.10 o 
   1  -9  11        9.87        8.44      2.75 o 
   2  -9  11       25.41       14.67      3.15 o 
  -7  -8  11       29.39       24.28      4.98 o 
  -6  -8  11      114.41      135.52      6.11 o 
  -5  -8  11       75.86       80.95      4.75 o 
  -4  -8  11       19.40       18.92      5.96 o 
  -3  -8  11       34.74       41.90      3.79 o 
  -2  -8  11       35.25       33.32      3.51 o 
  -1  -8  11       29.73       31.94      3.50 o 
   0  -8  11       19.60       19.67      5.05 o 
   1  -8  11       47.85       44.38      4.06 o 
   2  -8  11        1.26        2.71      2.12 o 
   3  -8  11        0.29        0.09      2.23 o 
   4  -8  11       11.72        7.86      2.79 o 
  -8  -7  11      104.81      110.56      8.30 o 
  -7  -7  11       44.32       38.46      5.58 o 
  -6  -7  11        0.43        0.00      1.74 o 
  -5  -7  11       55.10       64.05      4.00 o 
  -4  -7  11       45.18       36.35      3.46 o 
  -3  -7  11        9.31       10.89      3.09 o 
  -2  -7  11      105.76      108.00      5.04 o 
  -1  -7  11       82.68       86.70      4.59 o 
   0  -7  11      213.14      214.53      7.28 o 
   1  -7  11       33.66       35.34      3.50 o 
   2  -7  11       28.95       34.08      3.55 o 
   3  -7  11       65.99       65.92      4.49 o 
   4  -7  11       43.11       37.24      3.80 o 
   5  -7  11       59.46       52.80      4.53 o 
  -9  -6  11      143.30      171.04     10.86 o 
  -8  -6  11       76.76       69.38      7.09 o 
  -7  -6  11       67.13       65.76      6.79 o 
  -6  -6  11       27.22       30.42      3.47 o 
  -5  -6  11        0.14       -0.82      1.63 o 
  -4  -6  11        9.82       13.75      4.00 o 
  -3  -6  11      120.12      115.95      4.94 o 
  -2  -6  11       21.49       19.78      2.53 o 
  -1  -6  11      261.70      257.15      7.64 o 
   0  -6  11      154.10      139.07      5.45 o 
   1  -6  11      410.39      400.61     13.35 o 
   2  -6  11      196.63      189.45      6.66 o 
   3  -6  11      581.60      529.12     12.69 o 
   4  -6  11       19.07       19.46      5.28 o 
   5  -6  11       18.16       14.61      2.79 o 
   6  -6  11       25.12       21.85      3.70 o 
  -9  -5  11       13.54       15.51      3.13 o 
  -8  -5  11       10.31       16.18      2.83 o 
  -7  -5  11        0.08       -0.05      1.73 o 
  -6  -5  11      150.02      160.05      4.47 o 
  -5  -5  11        5.44        8.48      1.70 o 
  -4  -5  11       37.62       50.51      4.68 o 
  -3  -5  11      294.72      297.81      8.10 o 
  -2  -5  11       99.38       97.33      4.23 o 
  -1  -5  11      789.07      711.40     14.98 o 
   0  -5  11     2240.09     2128.48     37.56 o 
   1  -5  11      243.65      232.44      7.00 o 
   2  -5  11      197.66      181.81      6.23 o 
   3  -5  11       34.21       25.18      4.60 o 
   4  -5  11      150.40      131.61      5.39 o 
   5  -5  11       23.16       23.55      3.09 o 
   6  -5  11       47.98       50.27      4.52 o 
   7  -5  11       36.66       43.44      4.09 o 
  -9  -4  11      142.11      165.15      6.76 o 
  -8  -4  11       45.77       55.20      4.20 o 
  -7  -4  11      227.43      236.78      7.08 o 
  -6  -4  11       24.63       23.57      3.17 o 
  -5  -4  11        2.91        2.42      1.13 o 
  -4  -4  11       11.02        6.54      1.24 o 
  -3  -4  11      566.59      519.16     13.33 o 
  -2  -4  11      216.12      210.53      6.16 o 
  -1  -4  11       53.52       46.81      2.92 o 
   0  -4  11       23.68       17.24      2.17 o 
   1  -4  11      266.08      232.34      6.61 o 
   2  -4  11       26.08       16.94      2.28 o 
   3  -4  11      112.56       89.00      4.08 o 
   4  -4  11      165.76      146.22      5.45 o 
   5  -4  11      129.09      124.19      5.13 o 
   6  -4  11       17.16       14.28      2.55 o 
   7  -4  11       34.60       29.52      3.39 o 
   8  -4  11        8.49       11.11      3.92 o 
  -9  -3  11        9.78        9.54      2.82 o 
  -8  -3  11        6.17        7.99      2.32 o 
  -7  -3  11        0.98        0.53      1.92 o 
  -6  -3  11      473.03      458.72      8.56 o 
  -5  -3  11       55.56       52.14      2.48 o 
  -4  -3  11       30.47       33.95      2.09 o 
  -3  -3  11        9.80        7.54      1.11 o 
  -2  -3  11      209.65      212.59      6.18 o 
  -1  -3  11       59.82       55.36      2.90 o 
   0  -3  11      634.87      593.69     12.26 o 
   1  -3  11      172.67      165.52      5.15 o 
   2  -3  11      139.10      134.35      4.68 o 
   3  -3  11       18.93       20.59      2.23 o 
   4  -3  11      109.53      112.12      4.57 o 
   5  -3  11      190.83      156.76      5.47 o 
   6  -3  11       38.80       45.53      3.57 o 
   7  -3  11       12.10       14.01      2.45 o 
   8  -3  11       51.56       51.74      4.20 o 
   9  -3  11       19.03       24.28      4.83 o 
  -9  -2  11      129.06      129.63      5.92 o 
  -8  -2  11        9.32        8.64      2.40 o 
  -7  -2  11        0.34       -0.85      1.70 o 
  -6  -2  11      194.22      189.97      4.90 o 
  -5  -2  11       29.13       31.28      2.20 o 
  -4  -2  11      419.02      405.63      7.37 o 
  -3  -2  11       54.93       53.55      2.12 o 
  -2  -2  11       89.25       71.00      6.11 o 
  -1  -2  11        6.68        2.65      0.98 o 
   0  -2  11       95.35       95.99      3.58 o 
   1  -2  11       59.70       56.80      4.75 o 
   2  -2  11      305.80      289.00      7.11 o 
   3  -2  11       53.57       53.02      1.76 o 
   4  -2  11        4.92        7.05      1.06 o 
   5  -2  11       82.43       74.16      3.83 o 
   6  -2  11       24.51       19.28      1.80 o 
   7  -2  11       18.03       11.77      1.75 o 
   8  -2  11       39.08       40.73      4.45 o 
   9  -2  11       33.45       31.83      4.83 o 
  10  -2  11      259.50      283.11     12.97 o 
  -9  -1  11       54.11       59.22      4.90 o 
  -8  -1  11       14.19        7.60      3.02 o 
  -7  -1  11      124.73      120.07      4.06 o 
  -6  -1  11      814.66      760.65     12.61 o 
  -5  -1  11        0.72        0.48      1.21 o 
  -4  -1  11       97.26       71.05      2.67 o 
  -3  -1  11      149.05      145.41      3.53 o 
  -2  -1  11        2.66        0.67      0.82 o 
  -1  -1  11        1.10        1.64      0.72 o 
   0  -1  11       96.30       88.88      2.27 o 
   1  -1  11     1573.44     1641.79     22.43 o 
   2  -1  11        6.41        7.19      2.12 o 
   3  -1  11        7.96        4.31      0.87 o 
   4  -1  11       13.14       17.94      2.59 o 
   5  -1  11        0.70       -0.34      0.90 o 
   6  -1  11       92.66       87.42      2.97 o 
   7  -1  11       79.75       73.68      2.95 o 
   8  -1  11      466.60      487.95     26.70 o 
   9  -1  11        9.58        8.26      3.92 o 
  10  -1  11        1.33        1.51      2.26 o 
  -9   0  11       89.44       97.13      7.69 o 
  -8   0  11       22.30       24.89      3.32 o 
  -7   0  11       13.66       12.44      3.64 o 
  -6   0  11      131.93      127.22      4.02 o 
  -5   0  11      392.79      369.60      7.19 o 
  -4   0  11      299.44      283.09      5.76 o 
  -3   0  11        2.00        0.38      1.30 o 
  -2   0  11        0.00       11.45      8.90 o 
  -1   0  11      676.54      753.49     11.27 o 
   0   0  11       81.05       85.17      2.90 o 
   1   0  11      202.08      201.83      3.95 o 
   2   0  11      452.79      453.38      8.45 o 
   3   0  11       62.40       59.06      1.97 o 
   4   0  11       77.83       62.63      2.50 o 
   5   0  11       29.64       34.85      2.10 o 
   6   0  11        1.90        0.33      0.99 o 
   7   0  11       87.36       92.80      3.20 o 
   8   0  11       32.90       28.65      2.92 o 
   9   0  11      138.41      145.69      5.75 o 
  10   0  11        0.01       -0.90      1.81 o 
  11   0  11        1.47       -1.10      2.21 o 
  -9   1  11        1.16       -1.66      3.32 o 
  -8   1  11      259.00      244.50     11.61 o 
  -7   1  11       19.43       19.97      2.93 o 
  -6   1  11       22.69       25.21      2.24 o 
  -5   1  11      605.55      563.44      9.82 o 
  -4   1  11      361.54      343.00      6.60 o 
  -3   1  11       73.03       67.87      2.45 o 
  -2   1  11      207.49      214.01      4.33 o 
  -1   1  11      100.45      124.21      2.94 o 
   0   1  11      872.45      902.33     13.09 o 
   1   1  11      822.12      794.07     11.63 o 
   2   1  11      597.85      582.42      8.97 o 
   3   1  11      266.19      246.70      4.65 o 
   4   1  11      312.59      346.75      6.16 o 
   5   1  11        6.36        7.37      1.25 o 
   6   1  11       43.56       33.61      2.05 o 
   7   1  11       56.21       56.55      2.51 o 
   8   1  11       19.87       18.62      2.50 o 
   9   1  11      108.63      113.76      5.02 o 
  10   1  11        0.00       -0.98      1.95 o 
  11   1  11        0.58        0.16      2.23 o 
  -8   2  11        1.26       -0.90      3.02 o 
  -7   2  11       44.28       43.80      3.94 o 
  -6   2  11      103.37       99.89      4.89 o 
  -5   2  11      141.73      137.65      4.03 o 
  -4   2  11        0.54        1.80      1.38 o 
  -3   2  11      189.88      189.00      4.30 o 
  -2   2  11      570.62      598.16      9.42 o 
  -1   2  11      676.91      695.58     10.55 o 
   0   2  11      171.39      158.06      3.35 o 
   1   2  11      188.00      189.82      5.74 o 
   2   2  11        9.75        9.49      0.99 o 
   3   2  11       53.86       62.99      2.10 o 
   4   2  11      608.66      597.52      9.47 o 
   5   2  11     1030.60      996.78     14.76 o 
   6   2  11        1.00        2.17      1.06 o 
   7   2  11       13.59       14.55      1.55 o 
   8   2  11       47.66       42.96      3.35 o 
   9   2  11        0.96       -0.58      1.70 o 
  10   2  11       18.63       22.65      3.09 o 
  11   2  11       43.63       40.93      5.51 o 
  -8   3  11       17.63       15.23      4.52 o 
  -7   3  11      215.68      226.32      7.83 o 
  -6   3  11       89.90      100.93      5.13 o 
  -5   3  11       16.52       12.82      2.36 o 
  -4   3  11     1609.50     1596.29     31.83 o 
  -3   3  11     1328.72     1210.87     22.82 o 
  -2   3  11     2279.96     2249.39     50.60 o 
  -1   3  11       39.69       37.81      1.48 o 
   0   3  11      290.05      281.35      6.67 o 
   1   3  11       26.29       31.49      1.66 o 
   2   3  11       16.46       17.62      1.27 o 
   3   3  11     1007.13     1053.50     15.18 o 
   4   3  11       32.60       37.62      1.82 o 
   5   3  11      212.73      217.40      6.17 o 
   6   3  11     1452.88     1457.62     20.92 o 
   7   3  11      151.77      140.00      4.90 o 
   8   3  11        0.22        2.69      2.26 o 
   9   3  11        0.28        1.14      1.80 o 
  10   3  11        0.00        1.13      2.04 o 
  11   3  11        2.72        0.52      2.17 o 
  -8   4  11       56.94       63.65      7.09 o 
  -7   4  11      137.54      154.32      6.71 o 
  -6   4  11      149.53      133.48      5.85 o 
  -5   4  11       20.64       23.53      3.07 o 
  -4   4  11        0.22        0.06      1.59 o 
  -3   4  11      208.48      182.27      6.08 o 
  -2   4  11       11.03       12.22      2.06 o 
  -1   4  11       77.61       71.62      3.48 o 
   0   4  11      170.64      156.11      4.93 o 
   1   4  11        5.88        7.38      0.77 o 
   2   4  11      143.02      142.64      3.20 o 
   3   4  11      200.06      194.21      5.17 o 
   4   4  11      221.03      227.49      4.71 o 
   5   4  11      412.55      395.19      7.14 o 
   6   4  11       40.90       39.94      2.32 o 
   7   4  11      241.72      238.00      6.82 o 
   8   4  11        0.10       -0.41      1.70 o 
   9   4  11       56.37       41.97      3.62 o 
  10   4  11       31.18       31.66      5.73 o 
  11   4  11       63.80       57.73      4.62 o 
  12   4  11        0.17       -1.09      2.17 o 
  -7   5  11      115.23      133.07      6.44 o 
  -6   5  11        1.40        4.91      2.45 o 
  -5   5  11       56.73       63.00      4.42 o 
  -4   5  11      250.40      236.61     14.33 o 
  -3   5  11       23.89       25.52      2.93 o 
  -2   5  11       27.38       20.48      2.53 o 
  -1   5  11      200.07      197.43      6.16 o 
   0   5  11      419.63      391.69      9.36 o 
   1   5  11        2.03        1.04      1.41 o 
   2   5  11     1567.00     1552.11     21.62 o 
   3   5  11       20.87       26.94      2.86 o 
   4   5  11      145.95      153.30      3.80 o 
   5   5  11      141.12      136.34      3.70 o 
   6   5  11       66.62       69.98      2.74 o 
   7   5  11       76.57       83.64      4.05 o 
   8   5  11       10.33       12.55      4.45 o 
   9   5  11       20.70       21.97      5.13 o 
  10   5  11      110.03       96.98      5.09 o 
  11   5  11      100.66      110.28      5.73 o 
  12   5  11        9.03       10.26      2.88 o 
  -6   6  11        7.66       11.24      2.96 o 
  -5   6  11       30.67       25.03      3.33 o 
  -4   6  11       13.16       10.66      2.55 o 
  -3   6  11       15.53       14.63      2.57 o 
  -2   6  11       23.10       16.53      2.50 o 
  -1   6  11      132.58      106.31      5.96 o 
   0   6  11       83.54       72.64      3.76 o 
   1   6  11       64.46       54.08      3.29 o 
   2   6  11       19.19       25.00      2.50 o 
   3   6  11        7.90       10.60      1.23 o 
   4   6  11      267.66      292.34      6.05 o 
   5   6  11       17.79       17.12      1.71 o 
   6   6  11      826.05      811.12     13.00 o 
   7   6  11        9.94       10.35      2.35 o 
   8   6  11       41.10       47.95      3.79 o 
   9   6  11      360.92      339.11     12.37 o 
  10   6  11       26.73       23.85      3.24 o 
  11   6  11      273.10      257.70      8.74 o 
  -5   7  11        1.61        5.77      2.64 o 
  -4   7  11        1.25        1.87      2.41 o 
  -3   7  11       80.96       66.12      4.53 o 
  -2   7  11       41.69       32.63      3.39 o 
  -1   7  11     1457.05     1308.09     33.11 o 
   0   7  11       60.46       48.46      4.45 o 
   1   7  11      143.45      151.12     13.80 o 
   2   7  11      181.53      177.83      5.93 o 
   3   7  11       67.32       53.00      3.39 o 
   4   7  11      127.69      129.41      4.83 o 
   5   7  11      298.80      266.38      5.77 o 
   6   7  11       88.69       83.33      6.06 o 
   7   7  11      596.09      604.08     13.21 o 
   8   7  11      308.70      291.62      8.37 o 
   9   7  11       38.25       34.82      3.54 o 
  10   7  11        2.33        2.31      2.43 o 
  11   7  11       10.37        9.70      3.00 o 
  -4   8  11        0.80        2.93      4.22 o 
  -3   8  11       92.71       84.53      5.18 o 
  -2   8  11        3.23        0.43      1.97 o 
  -1   8  11       23.37       21.66      3.77 o 
   0   8  11        4.47        4.07      3.09 o 
   1   8  11      197.86      167.59      8.14 o 
   2   8  11        0.30       -0.60      1.52 o 
   3   8  11       48.78       43.76      4.07 o 
   4   8  11        0.28       -0.03      1.54 o 
   5   8  11       52.24       61.82      2.84 o 
   6   8  11       12.49       12.04      2.42 o 
   7   8  11        4.64        6.11      2.24 o 
   8   8  11        0.47        2.17      1.92 o 
   9   8  11       71.66       71.33      6.86 o 
  10   8  11       13.24       19.18      3.25 o 
  11   8  11        0.46        1.29      2.49 o 
  -3   9  11       99.24       89.80      5.58 o 
  -2   9  11        1.06       -1.03      2.06 o 
  -1   9  11        4.76        3.52      2.09 o 
   0   9  11       20.57       19.96      2.92 o 
   1   9  11        0.03       -0.09      1.84 o 
   2   9  11       46.14       38.31      3.61 o 
   3   9  11      106.14       96.54      4.74 o 
   4   9  11       10.80       14.82      2.56 o 
   5   9  11        1.51       -0.06      2.41 o 
   6   9  11       10.58       12.14      1.97 o 
   7   9  11       35.83       37.73      3.46 o 
   8   9  11        0.01       -0.96      1.92 o 
   9   9  11       17.29       17.35      3.04 o 
  10   9  11       29.33       20.74      3.46 o 
  -2  10  11       23.70       23.28      3.69 o 
  -1  10  11        0.28        0.75      2.09 o 
   0  10  11        0.75        2.73      2.23 o 
   1  10  11      309.40      316.53      9.78 o 
   2  10  11       94.56       88.91      5.00 o 
   3  10  11       70.02       75.27      6.41 o 
   4  10  11       25.82       19.19      3.04 o 
   5  10  11        2.53        2.09      2.08 o 
   6  10  11       35.28       38.31      3.67 o 
   7  10  11      204.07      218.85     11.01 o 
   8  10  11        7.60        3.48      2.45 o 
   9  10  11       57.08       52.73      4.75 o 
  10  10  11       79.89       88.32      5.55 o 
   0  11  11       20.81       19.41      3.46 o 
   1  11  11        5.93        0.18      2.64 o 
   2  11  11       17.71       18.91      3.26 o 
   3  11  11       18.04       16.79      3.01 o 
   4  11  11       14.96       19.97      3.30 o 
   5  11  11       69.16       83.27      5.07 o 
   6  11  11       30.76       27.74      6.71 o 
   7  11  11       48.53       57.16      6.64 o 
   8  11  11      210.62      212.07     11.46 o 
   3  12  11       70.85       78.50      5.33 o 
   4  12  11       35.67       39.75      7.62 o 
   5  12  11       15.32       11.20      5.05 o 
   6  12  11       79.24       73.30      7.69 o 
  -5  -9  12       12.11        9.95      2.88 o 
  -4  -9  12       20.69       19.76      3.30 o 
  -3  -9  12      104.82       97.32      5.66 o 
  -2  -9  12       34.46       38.58      4.02 o 
  -1  -9  12        0.36        1.71      2.17 o 
   0  -9  12        4.52       10.74      2.85 o 
   1  -9  12       14.65       14.19      3.00 o 
  -7  -8  12        0.66        3.62      3.32 o 
  -6  -8  12       12.04       13.55      2.71 o 
  -5  -8  12       51.78       56.12      4.48 o 
  -4  -8  12      114.26      102.30      5.44 o 
  -3  -8  12      370.96      376.96     10.75 o 
  -2  -8  12      199.54      187.91      7.15 o 
  -1  -8  12       31.35       27.81      3.41 o 
   0  -8  12      115.42      118.91      5.79 o 
   1  -8  12       31.65       31.22      3.55 o 
   2  -8  12       39.57       42.95      4.13 o 
   3  -8  12        5.12        5.89      2.59 o 
  -8  -7  12        0.52       -1.51      3.02 o 
  -7  -7  12        4.73        5.88      3.47 o 
  -6  -7  12       18.81       23.31      3.24 o 
  -5  -7  12        4.47        5.81      2.18 o 
  -4  -7  12      625.47      619.92     14.44 o 
  -3  -7  12      140.04      144.66      6.33 o 
  -2  -7  12       40.17       40.00      3.70 o 
  -1  -7  12        0.58        1.12      1.70 o 
   0  -7  12      126.37      128.33      5.71 o 
   1  -7  12        6.05        7.05      2.20 o 
   2  -7  12        2.09        4.48      2.17 o 
   3  -7  12      365.99      374.37     10.67 o 
   4  -7  12       71.67       81.63      5.03 o 
   5  -7  12       35.88       30.85      3.88 o 
  -8  -6  12       17.61       18.85      4.68 o 
  -7  -6  12       16.97       14.03      4.07 o 
  -6  -6  12       28.38       28.39      3.18 o 
  -5  -6  12        1.91        1.94      2.87 o 
  -4  -6  12       62.03       61.29      5.05 o 
  -3  -6  12        2.93        5.16      1.91 o 
  -2  -6  12      131.75      129.30      6.18 o 
  -1  -6  12       45.43       42.17      3.54 o 
   0  -6  12      149.85      132.26      5.45 o 
   1  -6  12       74.80       75.99      4.20 o 
   2  -6  12      597.83      605.28     21.79 o 
   3  -6  12        0.48        1.29      2.87 o 
   4  -6  12       68.22       69.78      4.38 o 
   5  -6  12       28.13       31.58      3.66 o 
   6  -6  12        6.18        2.90      2.42 o 
  -9  -5  12       80.28       97.28      5.45 o 
  -8  -5  12      246.34      261.55      8.31 o 
  -7  -5  12        0.63        2.46      1.88 o 
  -6  -5  12       15.13       12.68      2.35 o 
  -5  -5  12       48.46       59.98      3.73 o 
  -4  -5  12      125.00      108.46      4.69 o 
  -3  -5  12        0.38        0.37      1.54 o 
  -2  -5  12       41.29       39.44      7.09 o 
  -1  -5  12      654.18      627.85     13.80 o 
   0  -5  12      439.36      420.92     10.39 o 
   1  -5  12      275.94      281.42      8.03 o 
   2  -5  12       42.55       36.17      3.26 o 
   3  -5  12      174.82      156.80      7.32 o 
   4  -5  12      347.67      365.20     10.01 o 
   5  -5  12       17.88       14.51      2.64 o 
   6  -5  12       41.23       47.74      4.12 o 
   7  -5  12        5.25        6.99      2.64 o 
  -9  -4  12      128.34      134.92      6.21 o 
  -8  -4  12       55.50       65.44      4.38 o 
  -7  -4  12       46.98       52.51      3.88 o 
  -6  -4  12       72.43       78.53      3.18 o 
  -5  -4  12       17.03       15.92      1.73 o 
  -4  -4  12       83.14       63.05      2.88 o 
  -3  -4  12        2.02        3.68      1.48 o 
  -2  -4  12      188.19      192.40      6.05 o 
  -1  -4  12        0.26       -0.98      1.96 o 
   0  -4  12     2178.25     2052.05     57.09 o 
   1  -4  12        3.84       -0.37      1.41 o 
   2  -4  12      439.08      427.05     10.18 o 
   3  -4  12       19.85       13.96      3.02 o 
   4  -4  12       80.35       75.03      4.12 o 
   5  -4  12       33.96       32.46      3.22 o 
   6  -4  12        7.45        6.56      2.21 o 
   7  -4  12       22.63       23.51      3.29 o 
   8  -4  12      122.53      126.97      6.10 o 
  -9  -3  12       23.53       22.66      3.46 o 
  -8  -3  12       68.43       78.01      7.16 o 
  -7  -3  12       21.06       23.27      2.93 o 
  -6  -3  12        1.89        1.29      1.33 o 
  -5  -3  12       27.77       29.13      2.60 o 
  -4  -3  12       15.86       26.26      1.93 o 
  -3  -3  12      139.44      166.82      3.94 o 
  -2  -3  12       20.89       26.87      1.51 o 
  -1  -3  12      190.04      166.22      5.24 o 
   0  -3  12      306.46      288.88      7.41 o 
   1  -3  12      555.32      480.23     10.65 o 
   2  -3  12       51.51       47.91      2.94 o 
   3  -3  12       21.80       22.02      2.45 o 
   4  -3  12     1268.42     1126.81     21.63 o 
   5  -3  12       52.93       45.69      3.46 o 
   6  -3  12       39.11       30.67      4.00 o 
   7  -3  12       67.38       64.92      4.16 o 
   8  -3  12      104.63      130.37      5.85 o 
   9  -3  12       65.94       63.50      6.79 o 
  -9  -2  12       85.36       80.01      4.85 o 
  -8  -2  12       25.62       23.53      3.09 o 
  -7  -2  12        0.01       -0.66      1.32 o 
  -6  -2  12      129.46      121.80      3.91 o 
  -5  -2  12      462.54      441.99     10.39 o 
  -4  -2  12       15.98       23.01      1.90 o 
  -3  -2  12       75.74       61.91      2.36 o 
  -2  -2  12       45.98       42.20      1.95 o 
  -1  -2  12       22.57       19.24      1.28 o 
   0  -2  12      408.03      450.09     14.86 o 
   1  -2  12     1455.42     1451.01     43.51 o 
   2  -2  12       63.58       57.25      3.03 o 
   3  -2  12      478.57      448.48     10.09 o 
   4  -2  12        3.07        0.27      2.41 o 
   5  -2  12     1215.61     1074.04     20.65 o 
   6  -2  12        2.29       -0.80      1.60 o 
   7  -2  12        8.62        9.52      2.18 o 
   8  -2  12        1.78        1.36      2.03 o 
   9  -2  12       56.85       72.25      6.64 o 
  -9  -1  12       27.82       31.73      4.83 o 
  -8  -1  12      444.98      434.46     11.03 o 
  -7  -1  12       59.56       66.11      4.33 o 
  -6  -1  12        5.06        2.54      1.45 o 
  -5  -1  12        6.51        7.55      1.48 o 
  -4  -1  12        2.80        2.33      1.13 o 
  -3  -1  12       21.15       22.63      2.77 o 
  -2  -1  12       87.28      103.15      2.95 o 
  -1  -1  12        0.26        0.05      0.72 o 
   0  -1  12      125.27      123.14      3.15 o 
   1  -1  12        5.24        6.25      0.84 o 
   2  -1  12      514.51      519.52     10.04 o 
   3  -1  12       72.67       77.40      2.28 o 
   4  -1  12       12.29       14.95      1.56 o 
   5  -1  12       46.67       53.91      2.29 o 
   6  -1  12       24.42       15.25      1.67 o 
   7  -1  12       86.17       88.60      5.03 o 
   8  -1  12      122.23      125.28      5.09 o 
   9  -1  12       30.64       26.93      3.08 o 
  10  -1  12       34.69       27.45      5.13 o 
  -9   0  12      100.91      112.07      8.30 o 
  -8   0  12       81.96       71.19      6.49 o 
  -7   0  12       86.99       83.46      3.55 o 
  -6   0  12       99.12       93.54      3.57 o 
  -5   0  12        4.39        5.89      2.31 o 
  -4   0  12      122.57      137.13      3.77 o 
  -3   0  12        0.01       -0.42      0.85 o 
  -2   0  12        3.94        2.73      1.60 o 
  -1   0  12       72.19       64.56      2.15 o 
   0   0  12       59.41       73.04      2.17 o 
   1   0  12       85.08       97.54      2.51 o 
   2   0  12      108.86       90.03      2.79 o 
   3   0  12       49.56       52.94      3.31 o 
   4   0  12        0.86        0.88      1.06 o 
   5   0  12       61.36       57.39      2.40 o 
   6   0  12      213.17      200.97      4.63 o 
   7   0  12       88.14       85.05      3.12 o 
   8   0  12       15.50       17.79      2.57 o 
   9   0  12        0.61        4.26      2.17 o 
  10   0  12      104.81      118.22      5.53 o 
  -9   1  12      170.55      167.27      9.95 o 
  -8   1  12        3.31        5.88      3.32 o 
  -7   1  12       89.03       77.69      4.53 o 
  -6   1  12       39.99       44.58      3.22 o 
  -5   1  12      164.17      164.65      4.49 o 
  -4   1  12      249.98      233.72      6.80 o 
  -3   1  12        8.82       10.77      1.72 o 
  -2   1  12       77.44       71.46      2.36 o 
  -1   1  12      207.07      201.92      4.15 o 
   0   1  12      379.19      376.78      6.38 o 
   1   1  12       75.18       81.20      2.30 o 
   2   1  12      263.19      278.50      5.11 o 
   3   1  12      158.47      143.27      3.35 o 
   4   1  12      235.93      233.31      4.73 o 
   5   1  12      123.44      138.00      3.49 o 
   6   1  12     1178.59     1100.86     16.41 o 
   7   1  12        2.05        3.50      1.23 o 
   8   1  12       12.56       12.38      2.23 o 
   9   1  12      161.37      150.08      5.88 o 
  10   1  12        0.21       -2.26      4.52 o 
  11   1  12       76.23       82.05      7.09 o 
  -7   2  12       75.62       84.77      7.09 o 
  -6   2  12       24.16       23.46      2.96 o 
  -5   2  12      164.04      149.43      5.75 o 
  -4   2  12       37.62       33.74      2.21 o 
  -3   2  12      636.88      615.62     10.06 o 
  -2   2  12      240.07      232.25      4.72 o 
  -1   2  12       22.48       31.44      2.08 o 
   0   2  12      715.78      693.00     10.49 o 
   1   2  12      432.92      441.26      7.26 o 
   2   2  12       40.82       41.47      2.24 o 
   3   2  12      188.59      189.00      4.05 o 
   4   2  12      130.89      110.58      3.74 o 
   5   2  12        1.60        1.27      0.97 o 
   6   2  12      993.33     1008.05     16.20 o 
   7   2  12        5.18        6.82      2.10 o 
   8   2  12      155.68      143.99      5.27 o 
   9   2  12      120.05      130.21      5.41 o 
  10   2  12        5.16        4.69      2.28 o 
  11   2  12        8.68        9.80      2.79 o 
  -8   3  12       18.14       12.37      4.22 o 
  -7   3  12        1.83        3.17      2.23 o 
  -6   3  12      267.68      261.03      8.24 o 
  -5   3  12      245.42      240.97      7.64 o 
  -4   3  12       54.85       66.19      3.87 o 
  -3   3  12       89.40       76.30      3.88 o 
  -2   3  12     1014.29      961.50     25.13 o 
  -1   3  12        3.20        5.20      0.98 o 
   0   3  12       51.13       47.31      1.73 o 
   1   3  12       28.76       27.24      1.80 o 
   2   3  12      919.79      923.12     13.53 o 
   3   3  12       31.57       24.35      1.57 o 
   4   3  12      370.99      367.69      6.60 o 
   5   3  12      302.03      270.40      5.46 o 
   6   3  12      280.52      288.37      5.80 o 
   7   3  12      295.65      281.39      6.55 o 
   8   3  12       27.94       24.97      3.62 o 
   9   3  12        2.08       -0.08      2.94 o 
  10   3  12        1.22       -0.93      1.86 o 
  11   3  12        0.19       -2.22      4.45 o 
  -7   4  12      353.85      382.53     11.18 o 
  -6   4  12       13.56       21.90      4.07 o 
  -5   4  12       19.99       18.02      2.79 o 
  -4   4  12        0.00       -0.87      1.73 o 
  -3   4  12       57.79       47.08      3.58 o 
  -2   4  12       28.52       33.86      7.01 o 
  -1   4  12       40.70       36.10      2.90 o 
   0   4  12        6.14        2.25      1.41 o 
   1   4  12       14.06       11.19      1.17 o 
   2   4  12      118.29      127.39      3.07 o 
   3   4  12        2.95        2.74      0.94 o 
   4   4  12      193.17      196.30      4.32 o 
   5   4  12      198.75      193.73      4.46 o 
   6   4  12      232.83      222.59      5.43 o 
   7   4  12        9.29        5.66      1.31 o 
   8   4  12        0.03       -0.63      1.70 o 
   9   4  12       64.12       66.40      8.82 o 
  10   4  12       15.99       18.07      2.92 o 
  11   4  12        0.07        0.96      2.03 o 
  -7   5  12       14.01       12.46      5.35 o 
  -6   5  12      250.87      244.50      8.55 o 
  -5   5  12       10.39        8.15      2.43 o 
  -4   5  12       19.02       21.35      2.96 o 
  -3   5  12      144.54      131.46      5.43 o 
  -2   5  12      379.11      346.18      9.23 o 
  -1   5  12      454.47      438.27     10.52 o 
   0   5  12      165.88      162.05      5.54 o 
   1   5  12     1095.76     1111.84     21.11 o 
   2   5  12       10.97        7.77      1.48 o 
   3   5  12        3.24       11.55      1.51 o 
   4   5  12       27.85       31.22      1.91 o 
   5   5  12      425.53      409.27     12.14 o 
   6   5  12       15.79       14.74      1.70 o 
   7   5  12      301.76      296.67      7.95 o 
   8   5  12        7.62        6.69      2.08 o 
   9   5  12      296.33      278.95      8.21 o 
  10   5  12       67.61       65.60      4.51 o 
  11   5  12       18.76       19.05      3.13 o 
  -6   6  12       39.06       39.85      4.31 o 
  -5   6  12        7.88       10.27      2.68 o 
  -4   6  12        0.17       -0.62      1.92 o 
  -3   6  12      143.67      142.74      5.97 o 
  -2   6  12      136.68      139.41      7.32 o 
  -1   6  12     1150.10     1033.66     20.66 o 
   0   6  12      203.19      219.17      6.76 o 
   1   6  12        1.50       -0.17      1.45 o 
   2   6  12       54.22       43.81      3.24 o 
   3   6  12       15.08       10.90      1.27 o 
   4   6  12        2.80        2.34      1.16 o 
   5   6  12        4.75        2.92      1.30 o 
   6   6  12     1719.13     1661.05     24.04 o 
   7   6  12     1232.93     1217.72     22.71 o 
   8   6  12      132.87      141.57      5.71 o 
   9   6  12      319.82      319.77     13.35 o 
  10   6  12        2.11        0.95      2.49 o 
  11   6  12      143.20      137.47      8.52 o 
  -5   7  12       59.21       50.71      4.71 o 
  -4   7  12        4.39        2.98      2.38 o 
  -3   7  12      117.85      104.24      5.36 o 
  -2   7  12       39.98       29.44      3.37 o 
  -1   7  12      115.42      130.30      7.84 o 
   0   7  12      774.21      722.11     38.54 o 
   1   7  12       29.86       29.19      2.97 o 
   2   7  12      192.60      184.30      6.18 o 
   3   7  12      172.84      167.47      6.94 o 
   4   7  12      351.77      320.64      6.37 o 
   5   7  12      143.91      148.05      4.19 o 
   6   7  12       40.57       38.10      2.53 o 
   7   7  12      490.76      471.27     11.13 o 
   8   7  12        1.01       -0.53      1.73 o 
   9   7  12       99.24       95.15      8.30 o 
  10   7  12      133.01      121.30      5.92 o 
  11   7  12       68.40       51.90      4.63 o 
  -4   8  12        0.19       -1.14      2.36 o 
  -3   8  12       12.73       13.87      2.97 o 
  -2   8  12      124.70      128.43      5.98 o 
  -1   8  12        0.98        2.34      1.91 o 
   0   8  12        5.99        5.03      2.10 o 
   1   8  12        0.63        2.75      1.80 o 
   2   8  12       36.63       29.20      3.32 o 
   3   8  12       49.45       53.95      3.77 o 
   4   8  12      178.91      178.40      6.28 o 
   5   8  12        4.30        3.79      2.41 o 
   6   8  12       33.39       33.19      2.54 o 
   7   8  12       30.75       26.82      2.99 o 
   8   8  12       50.11       49.44      4.37 o 
   9   8  12        5.34        4.99      2.40 o 
  10   8  12        9.90        6.54      4.83 o 
  11   8  12       57.96       66.51      5.17 o 
  -3   9  12      197.45      206.58     12.59 o 
  -2   9  12        8.08        3.37      2.36 o 
  -1   9  12        2.33       -0.83      2.04 o 
   0   9  12       12.91       15.98      3.39 o 
   1   9  12        5.55        3.78      2.06 o 
   2   9  12      122.52      100.41      6.41 o 
   3   9  12      215.96      207.44     10.63 o 
   4   9  12      129.41      115.05      5.26 o 
   5   9  12       26.28       35.78      5.43 o 
   6   9  12        0.06        0.01      4.00 o 
   7   9  12        0.12       -0.90      1.80 o 
   8   9  12        1.24        0.53      2.13 o 
   9   9  12       19.64       15.77      3.04 o 
  10   9  12       98.66       90.85      5.28 o 
  -1  10  12       11.14       13.83      3.07 o 
   0  10  12        0.27        1.94      2.28 o 
   1  10  12      141.54      142.68      6.51 o 
   2  10  12        0.04       -0.49      3.62 o 
   3  10  12       35.33       42.06      3.91 o 
   4  10  12      214.61      218.37      7.71 o 
   5  10  12       16.32       15.64      2.87 o 
   6  10  12       58.22       56.85      7.39 o 
   7  10  12      119.99      130.92      8.60 o 
   8  10  12      186.32      195.78     10.71 o 
   9  10  12       13.59        7.79      2.71 o 
   0  11  12      111.11      130.42      6.67 o 
   1  11  12       42.59       51.47      4.81 o 
   2  11  12      112.95      113.94      6.01 o 
   3  11  12        6.23        2.54      2.43 o 
   4  11  12      300.54      287.69     14.10 o 
   5  11  12       91.08       83.70      7.84 o 
   6  11  12        1.63       -2.75      5.51 o 
   7  11  12       16.52       18.40      4.68 o 
   8  11  12        5.97        9.80      4.07 o 
   4  12  12       31.41       30.20      4.10 o 
   5  12  12       16.00       13.39      3.19 o 
  -4  -9  13      101.73      104.48      5.84 o 
  -3  -9  13       15.06       16.92      3.18 o 
  -2  -9  13       42.57       44.27      4.68 o 
  -1  -9  13        0.38        2.77      2.38 o 
   0  -9  13       70.71       75.30      5.25 o 
  -6  -8  13       46.11       47.14      4.32 o 
  -5  -8  13        0.04        1.03      2.02 o 
  -4  -8  13        9.22        6.20      2.50 o 
  -3  -8  13      516.52      524.75     15.76 o 
  -2  -8  13        8.53        9.82      2.68 o 
  -1  -8  13       32.35       36.09      3.76 o 
   0  -8  13        0.22        1.04      2.14 o 
   1  -8  13        1.17        0.26      2.34 o 
   2  -8  13        8.88       10.20      2.83 o 
   3  -8  13      248.18      248.70     11.24 o 
  -7  -7  13      110.13      120.66      8.60 o 
  -6  -7  13        3.58        4.87      2.23 o 
  -5  -7  13      317.52      332.14      9.81 o 
  -4  -7  13      150.35      146.32      6.07 o 
  -3  -7  13       14.08       13.03      2.60 o 
  -2  -7  13        1.98        2.94      2.03 o 
  -1  -7  13        0.47       -0.69      1.76 o 
   0  -7  13       48.72       47.79      4.02 o 
   1  -7  13      103.10      103.94      5.32 o 
   2  -7  13        0.12        0.35      1.95 o 
   3  -7  13       27.60       28.39      3.58 o 
   4  -7  13      328.70      333.31     14.18 o 
   5  -7  13        2.47        2.33      2.64 o 
  -8  -6  13      112.58      116.59      8.30 o 
  -7  -6  13       88.16      101.36      7.69 o 
  -6  -6  13      143.74      140.11      6.64 o 
  -5  -6  13        3.98        3.70      1.92 o 
  -4  -6  13        1.00       -0.85      1.70 o 
  -3  -6  13      286.32      290.07      8.61 o 
  -2  -6  13       42.05       40.14      6.03 o 
  -1  -6  13       15.69       15.08      2.43 o 
   0  -6  13      136.43      131.21      5.51 o 
   1  -6  13       14.76       19.87      2.75 o 
   2  -6  13       28.13       24.75      3.07 o 
   3  -6  13       24.84       22.58      3.00 o 
   4  -6  13       16.33       22.03      3.15 o 
   5  -6  13       35.53       38.13      3.95 o 
   6  -6  13       21.77       24.20      3.58 o 
  -8  -5  13       14.59       10.86      4.22 o 
  -7  -5  13       32.51       30.32      5.13 o 
  -6  -5  13      187.59      191.86     12.97 o 
  -5  -5  13        7.24        5.96      2.08 o 
  -4  -5  13       14.74       10.61      2.13 o 
  -3  -5  13       43.51       43.12      3.52 o 
  -2  -5  13      496.13      488.14     11.63 o 
  -1  -5  13      493.55      491.57     12.59 o 
   0  -5  13        1.27        0.42      3.24 o 
   1  -5  13       14.81       17.77      2.53 o 
   2  -5  13      126.91      132.22      7.16 o 
   3  -5  13       12.30       10.56      2.32 o 
   4  -5  13      127.00      124.80      5.45 o 
   5  -5  13       34.26       39.09      3.69 o 
   6  -5  13        0.33       -0.27      2.03 o 
   7  -5  13       42.17       37.24      4.04 o 
  -9  -4  13       20.27       27.98      4.37 o 
  -8  -4  13      113.80      123.93      5.63 o 
  -7  -4  13        0.12        0.20      1.91 o 
  -6  -4  13        0.04       -0.62      1.24 o 
  -5  -4  13       57.92       41.78      3.36 o 
  -4  -4  13        4.24        3.62      2.41 o 
  -3  -4  13      134.99      128.72      5.00 o 
  -2  -4  13       54.61       52.27      4.90 o 
  -1  -4  13      389.44      353.19      9.02 o 
   0  -4  13       12.96       11.53      5.43 o 
   1  -4  13       43.31       43.75      3.15 o 
   2  -4  13      120.19      121.41      4.98 o 
   3  -4  13       23.11       23.00      5.13 o 
   4  -4  13       12.93       13.20      2.34 o 
   5  -4  13       64.50       69.99      4.37 o 
   6  -4  13       14.10       12.48      2.53 o 
   7  -4  13        1.02        2.43      2.34 o 
   8  -4  13        4.86        3.43      2.50 o 
  -9  -3  13       20.78       22.64      3.35 o 
  -8  -3  13      142.60      153.10      6.16 o 
  -7  -3  13      162.39      164.71      8.30 o 
  -6  -3  13       44.44       53.36      2.86 o 
  -5  -3  13       67.97       67.10      2.88 o 
  -4  -3  13       15.72       28.98      2.01 o 
  -3  -3  13      122.42      138.11      5.04 o 
  -2  -3  13       26.77       21.60      2.34 o 
  -1  -3  13        2.80        2.33      1.41 o 
   0  -3  13       32.31       25.09      2.50 o 
   1  -3  13       10.83       13.04      1.99 o 
   2  -3  13      264.74      221.31      6.57 o 
   3  -3  13        0.74       -0.63      1.25 o 
   4  -3  13      358.54      357.19      9.25 o 
   5  -3  13      176.37      180.40      6.22 o 
   6  -3  13       25.21       18.88      2.64 o 
   7  -3  13       76.41       75.38      4.48 o 
   8  -3  13        7.97        8.19      2.66 o 
   9  -3  13        3.93       -1.51      3.02 o 
  -9  -2  13       17.69       22.72      5.58 o 
  -8  -2  13       38.77       30.62      3.46 o 
  -7  -2  13        7.85       10.44      1.89 o 
  -6  -2  13        1.80        1.51      1.74 o 
  -5  -2  13        0.06        0.67      2.11 o 
  -4  -2  13      286.64      228.45      5.67 o 
  -3  -2  13      601.47      517.68     11.45 o 
  -2  -2  13        1.06        0.02      0.85 o 
  -1  -2  13      656.99      650.80     10.10 o 
   0  -2  13      504.44      485.74     16.67 o 
   1  -2  13       99.48       80.52      3.62 o 
   2  -2  13      784.80      729.73     14.71 o 
   3  -2  13      471.08      427.14      9.92 o 
   4  -2  13        1.55       -0.61      1.22 o 
   5  -2  13       30.01       33.38      2.98 o 
   6  -2  13        2.70        1.47      1.65 o 
   7  -2  13      116.79      113.99      5.66 o 
   8  -2  13        0.89        1.51      2.56 o 
   9  -2  13       27.00       24.43      4.68 o 
  -9  -1  13       39.63       46.76      6.18 o 
  -8  -1  13       36.20       40.37      4.60 o 
  -7  -1  13       95.09       82.54      5.61 o 
  -6  -1  13      444.14      447.79     12.33 o 
  -5  -1  13      172.97      163.95      4.91 o 
  -4  -1  13       97.31       85.44      3.02 o 
  -3  -1  13      508.12      515.23      8.79 o 
  -2  -1  13        0.00        0.68      0.90 o 
  -1  -1  13       34.28       30.07      1.59 o 
   0  -1  13      364.64      349.38      6.08 o 
   1  -1  13     2800.83     2708.73     54.46 o 
   2  -1  13     1072.84     1120.74     16.07 o 
   3  -1  13       41.15       50.03      1.89 o 
   4  -1  13        0.00        1.19      0.91 o 
   5  -1  13      327.07      277.30     11.04 o 
   6  -1  13       21.54       18.94      1.77 o 
   7  -1  13       47.30       52.29      2.71 o 
   8  -1  13      151.22      158.37      8.75 o 
   9  -1  13        0.01       -0.90      3.02 o 
  10  -1  13       58.91       64.10      7.09 o 
  -8   0  13        6.81       10.26      3.62 o 
  -7   0  13        0.06       -0.39      1.41 o 
  -6   0  13       33.06       30.24      2.46 o 
  -5   0  13      804.98      767.14     16.04 o 
  -4   0  13       14.85        7.73      1.73 o 
  -3   0  13        9.33        8.23      1.48 o 
  -2   0  13      118.45      118.55      3.23 o 
  -1   0  13       74.31       78.56      2.52 o 
   0   0  13      105.90      108.97      2.81 o 
   1   0  13     1048.10     1010.51     14.67 o 
   2   0  13      872.20      885.53     13.09 o 
   3   0  13       61.92       59.94      2.16 o 
   4   0  13       51.57       43.21      1.97 o 
   5   0  13       21.96       17.12      1.57 o 
   6   0  13       30.20       36.33      2.15 o 
   7   0  13       94.34       94.68      3.49 o 
   8   0  13       99.90      102.68      7.24 o 
   9   0  13     1035.09     1071.37     20.93 o 
  10   0  13        7.67        3.09      2.32 o 
  -8   1  13        8.80        9.80      4.07 o 
  -7   1  13        0.76        2.32      3.24 o 
  -6   1  13        2.06        2.56      2.11 o 
  -5   1  13      207.21      205.69      5.14 o 
  -4   1  13       80.83       72.13      2.83 o 
  -3   1  13      529.80      542.87      9.89 o 
  -2   1  13      110.20      109.65      3.08 o 
  -1   1  13        0.39       -0.13      0.77 o 
   0   1  13       40.26       31.32      2.12 o 
   1   1  13       11.68        8.23      1.01 o 
   2   1  13      497.36      504.66      8.21 o 
   3   1  13        1.31        0.34      1.16 o 
   4   1  13       76.19       71.25      2.44 o 
   5   1  13        1.17       -0.09      0.92 o 
   6   1  13       36.98       52.58      2.42 o 
   7   1  13       20.05       19.33      1.82 o 
   8   1  13        2.84        4.07      1.92 o 
   9   1  13       10.82        6.74      2.28 o 
  10   1  13      199.65      205.40      7.21 o 
  11   1  13       25.66       25.90      3.54 o 
  -8   2  13        2.67       -1.51      3.02 o 
  -7   2  13       43.05       41.54      3.94 o 
  -6   2  13        0.83        0.88      1.97 o 
  -5   2  13       34.31       32.38      3.32 o 
  -4   2  13        8.96        6.77      2.03 o 
  -3   2  13      575.05      572.93     15.31 o 
  -2   2  13      655.28      603.12      9.77 o 
  -1   2  13      371.14      335.64      6.07 o 
   0   2  13      158.99      152.78      3.51 o 
   1   2  13        0.02        1.84      0.82 o 
   2   2  13      244.63      250.08      4.86 o 
   3   2  13      170.69      170.71      3.89 o 
   4   2  13      477.33      444.24      7.65 o 
   5   2  13       20.06       15.07      1.51 o 
   6   2  13      158.74      152.39      3.99 o 
   7   2  13       14.71       19.44      2.17 o 
   8   2  13       58.74       48.76      3.56 o 
   9   2  13        2.69        2.95      2.13 o 
  10   2  13       32.22       36.26      3.65 o 
  11   2  13        1.72        0.76      2.28 o 
  -7   3  13       99.14      101.78      5.52 o 
  -6   3  13       14.57       19.13      2.98 o 
  -5   3  13        0.99        1.17      1.92 o 
  -4   3  13      176.12      142.00      5.65 o 
  -3   3  13      294.61      267.47      9.65 o 
  -2   3  13      798.06      782.77     16.02 o 
  -1   3  13      134.27      122.89      3.06 o 
   0   3  13      927.47      941.18     17.85 o 
   1   3  13        3.88        6.01      1.28 o 
   2   3  13      164.87      155.56      3.56 o 
   3   3  13      447.65      477.35      8.01 o 
   4   3  13       93.95       94.72      2.89 o 
   5   3  13      218.51      232.29      5.05 o 
   6   3  13        6.49       10.71      1.63 o 
   7   3  13       47.58       43.87      2.34 o 
   8   3  13       65.30       68.89      3.87 o 
   9   3  13       16.35       14.51      2.55 o 
  10   3  13        7.44        8.62      2.55 o 
  11   3  13        0.00        0.98      2.28 o 
  -7   4  13      340.91      367.23     11.08 o 
  -6   4  13       48.63       50.38      8.82 o 
  -5   4  13       17.34       18.57      2.90 o 
  -4   4  13       17.40       16.40      2.72 o 
  -3   4  13      543.23      544.43     12.71 o 
  -2   4  13      131.41      139.79      5.29 o 
  -1   4  13       13.92       14.89      2.25 o 
   0   4  13      192.31      182.34      5.76 o 
   1   4  13        0.39        1.21      1.21 o 
   2   4  13      349.69      356.42      6.29 o 
   3   4  13        0.27        0.19      0.93 o 
   4   4  13        6.73        4.84      1.13 o 
   5   4  13        3.48        4.52      1.22 o 
   6   4  13      197.29      208.10      4.87 o 
   7   4  13        0.97        0.33      1.11 o 
   8   4  13      263.48      262.14     13.35 o 
   9   4  13       47.79       43.29      3.65 o 
  10   4  13      141.06      138.06      7.92 o 
  11   4  13       11.76       14.36      2.90 o 
  -6   5  13      115.68      113.92      5.97 o 
  -5   5  13      152.23      154.20      6.53 o 
  -4   5  13        1.17       -0.44      1.84 o 
  -3   5  13      398.24      375.96     17.12 o 
  -2   5  13        3.38        3.02      1.73 o 
  -1   5  13      154.14      134.23     14.03 o 
   0   5  13       15.71       15.46      4.22 o 
   1   5  13      333.90      306.39      8.07 o 
   2   5  13       95.05       98.71      2.68 o 
   3   5  13       19.94       17.67      1.49 o 
   4   5  13       13.77       14.57      1.55 o 
   5   5  13      159.73      165.08      4.22 o 
   6   5  13        2.89        3.91      2.53 o 
   7   5  13        4.44        4.11      1.86 o 
   8   5  13        2.02        1.09      1.76 o 
   9   5  13      177.59      183.50      6.61 o 
  10   5  13        0.10       -0.93      1.87 o 
  11   5  13      147.38      142.58      6.39 o 
  -6   6  13      162.61      176.39      7.52 o 
  -5   6  13       54.89       61.56      4.93 o 
  -4   6  13       31.75       29.68      3.56 o 
  -3   6  13      227.94      230.73      7.86 o 
  -2   6  13        0.16       -0.30      3.47 o 
  -1   6  13       13.88       11.63      2.42 o 
   0   6  13      359.50      287.18      8.14 o 
   1   6  13       52.45       42.46      5.20 o 
   2   6  13      549.52      484.81     11.38 o 
   3   6  13      155.08      141.98      3.50 o 
   4   6  13        0.52        1.29      1.13 o 
   5   6  13      679.40      643.51     10.80 o 
   6   6  13      372.92      376.07      8.09 o 
   7   6  13        8.13       11.79      2.29 o 
   8   6  13       14.05       15.62      2.61 o 
   9   6  13      314.87      309.47      8.96 o 
  10   6  13       72.64       70.72     12.07 o 
  11   6  13       21.03       19.48      3.29 o 
  -5   7  13       17.02       19.77      3.48 o 
  -4   7  13        0.13        1.73      2.28 o 
  -3   7  13       13.23       12.21      2.79 o 
  -2   7  13       16.85       17.23      2.75 o 
  -1   7  13      392.02      369.93     10.22 o 
   0   7  13        1.98        2.26      1.84 o 
   1   7  13        0.12        2.27      1.73 o 
   2   7  13       14.91       22.27      2.71 o 
   3   7  13        1.67        2.03      1.70 o 
   4   7  13      123.60      127.99      5.20 o 
   5   7  13       19.20       11.61      1.68 o 
   6   7  13      204.71      187.54      4.94 o 
   7   7  13        0.31        3.11      1.97 o 
   8   7  13        2.66       -1.01      2.02 o 
   9   7  13        8.57       11.68      2.82 o 
  10   7  13        6.29        7.09      2.60 o 
  11   7  13      131.45      120.13      6.03 o 
  -4   8  13       61.51       82.04      5.72 o 
  -3   8  13       26.63       20.27      3.37 o 
  -2   8  13        1.37        2.20      2.14 o 
  -1   8  13       61.85       54.27      4.38 o 
   0   8  13        3.29        1.27      1.91 o 
   1   8  13        2.73        1.73      1.88 o 
   2   8  13        9.85       12.07      2.41 o 
   3   8  13      116.95       85.01      4.51 o 
   4   8  13       16.92       15.59      2.49 o 
   5   8  13       31.96       31.89      3.19 o 
   6   8  13      404.20      395.70      8.05 o 
   7   8  13      147.19      152.90      5.84 o 
   8   8  13       25.61       29.27      3.36 o 
   9   8  13      108.42      111.61      5.44 o 
  10   8  13        1.45       -1.14      2.28 o 
  11   8  13        0.17       -1.16      2.32 o 
  -3   9  13        1.28        5.01      2.71 o 
  -2   9  13        0.06        1.39      2.14 o 
  -1   9  13       53.87       56.65      4.74 o 
   0   9  13      197.16      202.07     13.65 o 
   1   9  13       18.91       12.44      2.72 o 
   2   9  13       31.74       38.68      3.77 o 
   3   9  13       45.93       58.20      4.09 o 
   4   9  13      148.16      144.17      7.92 o 
   5   9  13       16.68       16.97      2.77 o 
   6   9  13       17.13       18.19      2.72 o 
   7   9  13      167.88      158.37      9.05 o 
   8   9  13       25.79       24.30      3.25 o 
   9   9  13       32.00       29.53      3.67 o 
  10   9  13        0.23        4.43      4.83 o 
  -1  10  13       70.29       68.71      5.43 o 
   0  10  13        3.69        5.35      3.09 o 
   1  10  13       17.12       17.86      3.26 o 
   2  10  13      151.30      170.89      6.98 o 
   3  10  13        9.86        8.04      2.57 o 
   4  10  13       65.09       71.28      6.11 o 
   5  10  13        0.08       -0.77      3.02 o 
   6  10  13        1.43        1.86      4.22 o 
   7  10  13        1.67        4.22      3.32 o 
   8  10  13       10.52        6.18      3.47 o 
   9  10  13       27.94       29.26      5.43 o 
   1  11  13        3.55        6.93      3.70 o 
   2  11  13       19.93       20.88      3.41 o 
   3  11  13       39.63       41.47      4.31 o 
   4  11  13       64.07       61.15      5.06 o 
   5  11  13        4.24        3.81      5.96 o 
   6  11  13       16.16       19.11      4.00 o 
   7  11  13        0.71        2.56      3.32 o 
   8  11  13       10.68        7.09      3.92 o 
  -3  -9  14        0.00       -0.85      2.25 o 
  -2  -9  14       16.41       19.66      3.33 o 
  -1  -9  14        7.49        9.50      2.82 o 
  -5  -8  14       12.12       14.89      6.41 o 
  -4  -8  14        6.75       10.13      2.77 o 
  -3  -8  14       93.79      104.00      5.69 o 
  -2  -8  14        1.35        2.57      2.25 o 
  -1  -8  14        3.78        4.10      2.38 o 
   0  -8  14       60.85       67.14      5.13 o 
   1  -8  14        1.50       -0.93      1.87 o 
   2  -8  14      139.82      154.61      6.96 o 
  -7  -7  14        7.13       17.19      4.37 o 
  -6  -7  14       12.38        5.98      2.41 o 
  -5  -7  14        5.55        4.00      2.29 o 
  -4  -7  14       13.51        8.46      2.49 o 
  -3  -7  14       11.82        9.92      2.53 o 
  -2  -7  14        1.90        4.71      2.14 o 
  -1  -7  14       50.45       55.23      4.90 o 
   0  -7  14       10.22       10.73      2.53 o 
   1  -7  14        2.01       -0.36      1.92 o 
   2  -7  14      171.37      165.91      8.82 o 
   3  -7  14       16.92       15.20      2.97 o 
   4  -7  14       16.44       19.67      3.41 o 
  -7  -6  14        8.39        9.65      3.77 o 
  -6  -6  14      146.93      146.58      6.08 o 
  -5  -6  14       60.58       57.11      5.20 o 
  -4  -6  14       74.84       79.60      4.58 o 
  -3  -6  14      200.49      203.43      7.14 o 
  -2  -6  14        0.05       -1.08      3.17 o 
  -1  -6  14        0.22       -0.34      1.70 o 
   0  -6  14        1.11        1.23      1.80 o 
   1  -6  14      193.89      178.96      6.72 o 
   2  -6  14      282.89      291.76      8.93 o 
   3  -6  14      169.08      168.10      6.70 o 
   4  -6  14       76.60       68.42      6.26 o 
   5  -6  14       34.84       36.89      3.84 o 
  -7  -5  14      166.00      179.49      9.95 o 
  -6  -5  14       85.32      104.66      5.06 o 
  -5  -5  14      195.52      202.82      6.99 o 
  -4  -5  14        9.87       16.64      2.61 o 
  -3  -5  14      118.13      124.43      5.30 o 
  -2  -5  14       31.46       23.59      2.79 o 
  -1  -5  14       25.28       30.34      3.09 o 
   0  -5  14        9.93        9.46      2.17 o 
   1  -5  14      166.65      165.44      6.08 o 
   2  -5  14       53.08       56.77      3.87 o 
   3  -5  14        0.01       -0.85      1.70 o 
   4  -5  14       23.58       18.85      2.94 o 
   5  -5  14       14.66        9.93      2.79 o 
   6  -5  14       32.94       35.69      3.80 o 
   7  -5  14        7.08       -1.06      2.36 o 
  -8  -4  14       15.81       17.35      4.83 o 
  -7  -4  14      108.58      123.38      7.84 o 
  -6  -4  14        0.23        2.48      2.87 o 
  -5  -4  14       80.36       78.91      4.21 o 
  -4  -4  14      103.53       91.93      4.48 o 
  -3  -4  14        2.30        1.26      1.54 o 
  -2  -4  14        0.02       -0.61      1.23 o 
  -1  -4  14        3.41        0.88      1.52 o 
   0  -4  14        1.21        2.09      1.59 o 
   1  -4  14       48.40       49.15      7.32 o 
   2  -4  14       24.59       23.05      2.71 o 
   3  -4  14        8.56       11.12      3.92 o 
   4  -4  14       34.20       28.56      3.32 o 
   5  -4  14       28.92       22.01      5.20 o 
   6  -4  14        0.54       -0.93      1.86 o 
   7  -4  14        0.71        1.40      2.23 o 
   8  -4  14       31.34       25.94      4.98 o 
  -8  -3  14        8.73       10.69      3.09 o 
  -7  -3  14        4.23        7.12      3.54 o 
  -6  -3  14       71.52       82.41      3.42 o 
  -5  -3  14       31.28       28.25      2.24 o 
  -4  -3  14      135.18      136.49      5.51 o 
  -3  -3  14       43.47       51.87      3.47 o 
  -2  -3  14        0.47        1.30      1.54 o 
  -1  -3  14       56.52       50.53      3.22 o 
   0  -3  14       33.17       31.86      5.13 o 
   1  -3  14      590.74      554.09     12.35 o 
   2  -3  14       12.63       12.84      2.03 o 
   3  -3  14      115.76      123.61      4.94 o 
   4  -3  14        8.97        7.49      1.86 o 
   5  -3  14        4.87        2.19      3.77 o 
   6  -3  14       43.48       37.11      4.00 o 
   7  -3  14        7.20        4.83      2.10 o 
   8  -3  14       69.62       81.29      4.85 o 
  -8  -2  14       54.77       52.66      4.27 o 
  -7  -2  14      204.53      213.46      5.77 o 
  -6  -2  14       27.07       31.00      2.46 o 
  -5  -2  14      626.28      599.02     10.54 o 
  -4  -2  14       25.83       21.24      1.92 o 
  -3  -2  14       14.76       14.84      1.69 o 
  -2  -2  14      238.84      219.08      4.78 o 
  -1  -2  14        0.02        0.21      1.25 o 
   0  -2  14        1.28        1.45      2.41 o 
   1  -2  14      265.09      250.14      6.94 o 
   2  -2  14        5.47        2.12      1.52 o 
   3  -2  14       80.56       94.49      4.19 o 
   4  -2  14        0.70       -0.69      1.37 o 
   5  -2  14      295.62      270.12      7.61 o 
   6  -2  14       21.37       16.83      2.45 o 
   7  -2  14        0.31        3.56      1.91 o 
   8  -2  14       68.32       73.38      4.46 o 
   9  -2  14        1.33       -1.51      3.02 o 
  -8  -1  14       23.67       16.59      4.22 o 
  -7  -1  14        6.62        3.83      1.77 o 
  -6  -1  14      159.41      173.68      4.93 o 
  -5  -1  14      343.52      354.17      7.26 o 
  -4  -1  14       80.68       91.92      3.18 o 
  -3  -1  14       81.75       62.78      3.09 o 
  -2  -1  14      246.63      191.47      4.35 o 
  -1  -1  14       80.97       89.51      2.68 o 
   0  -1  14      199.65      186.99      3.95 o 
   1  -1  14      432.15      427.76      7.19 o 
   2  -1  14      999.39     1017.16     14.87 o 
   3  -1  14      233.02      208.33      6.12 o 
   4  -1  14      131.18      115.32      4.40 o 
   5  -1  14       32.70       34.36      2.87 o 
   6  -1  14       68.88       60.25      3.57 o 
   7  -1  14       11.86       11.24      2.24 o 
   8  -1  14      314.10      318.10     12.97 o 
   9  -1  14       45.26       32.88      5.13 o 
  10  -1  14       37.85       57.92      6.79 o 
  -8   0  14       22.33       28.96      5.28 o 
  -7   0  14       72.57       67.56      4.64 o 
  -6   0  14        7.57        4.16      1.93 o 
  -5   0  14        2.59        2.28      1.73 o 
  -4   0  14        9.61        9.77      1.53 o 
  -3   0  14      549.99      516.43      8.96 o 
  -2   0  14      270.14      254.69      5.26 o 
  -1   0  14        7.45       10.51      1.23 o 
   0   0  14       74.13       69.22      2.30 o 
   1   0  14        1.97        0.32      1.10 o 
   2   0  14     1512.48     1469.40     20.70 o 
   3   0  14        1.33        0.36      1.34 o 
   4   0  14       62.20       67.29      2.43 o 
   5   0  14       63.56       76.36      2.73 o 
   6   0  14      195.34      219.98      5.02 o 
   7   0  14        0.19        1.63      1.63 o 
   8   0  14       38.37       35.82      3.22 o 
   9   0  14      386.29      428.81     15.99 o 
  10   0  14        4.41       -0.15      3.02 o 
  -8   1  14        8.67       12.22      4.07 o 
  -7   1  14       11.17       13.57      2.87 o 
  -6   1  14       30.21       34.15      3.41 o 
  -5   1  14       30.94       34.49      2.43 o 
  -4   1  14        0.73        1.64      1.35 o 
  -3   1  14       10.34        8.31      1.74 o 
  -2   1  14      240.63      230.67      5.82 o 
  -1   1  14       50.56       42.51      1.99 o 
   0   1  14       39.40       29.85      1.69 o 
   1   1  14     1206.42     1185.50     17.09 o 
   2   1  14       46.33       41.28      2.09 o 
   3   1  14      113.17      101.30      4.29 o 
   4   1  14       83.58       83.47      2.74 o 
   5   1  14        0.00        1.77      1.01 o 
   6   1  14       21.30       15.14      1.61 o 
   7   1  14      161.54      142.87      6.11 o 
   8   1  14       14.93       13.36      2.87 o 
   9   1  14        7.14        8.89      2.49 o 
  10   1  14      127.59      136.52      5.93 o 
  -8   2  14       14.98       12.07      4.07 o 
  -7   2  14      102.95      107.29      5.56 o 
  -6   2  14       62.77       55.59      8.52 o 
  -5   2  14        6.55       10.15      2.34 o 
  -4   2  14      378.18      351.65      9.34 o 
  -3   2  14       31.65       30.98      2.58 o 
  -2   2  14      420.19      408.23      7.31 o 
  -1   2  14      889.26      818.24     12.56 o 
   0   2  14       43.73       38.83      2.86 o 
   1   2  14      125.98      119.99      3.09 o 
   2   2  14       18.99       17.94      1.48 o 
   3   2  14     1039.08     1014.97     15.06 o 
   4   2  14      605.05      590.00      9.71 o 
   5   2  14      141.45      139.09      4.37 o 
   6   2  14      144.56      169.53      4.29 o 
   7   2  14        4.81        7.15      1.61 o 
   8   2  14      170.44      173.51      5.95 o 
   9   2  14      255.81      258.94      9.35 o 
  10   2  14      171.02      162.28      6.42 o 
  11   2  14      344.41      360.84     11.69 o 
  -7   3  14       14.16       18.71      3.19 o 
  -6   3  14       11.61        9.85      2.66 o 
  -5   3  14       57.46       49.72      6.71 o 
  -4   3  14      148.13      138.12      5.62 o 
  -3   3  14      426.56      425.13     10.60 o 
  -2   3  14      357.10      343.56     12.29 o 
  -1   3  14        0.88       -0.59      1.18 o 
   0   3  14      754.50      731.10     11.34 o 
   1   3  14      207.12      198.93      4.23 o 
   2   3  14       32.30       31.97      2.21 o 
   3   3  14      308.66      320.68      7.18 o 
   4   3  14        6.98        4.17      2.07 o 
   5   3  14      118.99      109.14      4.64 o 
   6   3  14      183.00      173.52      4.38 o 
   7   3  14       14.95       19.56      1.84 o 
   8   3  14        4.47        3.25      1.85 o 
   9   3  14        4.69        3.69      3.39 o 
  10   3  14      152.19      147.09      6.10 o 
  11   3  14        7.35        9.55      2.72 o 
  -7   4  14       18.55       14.85      3.35 o 
  -6   4  14      133.81      147.95      6.63 o 
  -5   4  14       18.63       13.67      2.71 o 
  -4   4  14      103.63      102.44      5.00 o 
  -3   4  14       33.00       32.11      3.47 o 
  -2   4  14       66.72       78.01      5.58 o 
  -1   4  14      265.30      257.26      7.42 o 
   0   4  14       74.17       79.06      4.75 o 
   1   4  14       77.60       91.63      2.57 o 
   2   4  14      507.13      523.77      8.66 o 
   3   4  14      103.72      104.55      3.62 o 
   4   4  14       93.27       82.16      2.81 o 
   5   4  14        3.23        6.23      1.31 o 
   6   4  14       19.21       22.51      1.91 o 
   7   4  14       52.84       51.86      2.56 o 
   8   4  14        6.66        5.28      2.87 o 
   9   4  14       33.26       30.11      3.18 o 
  10   4  14        9.72       11.20      2.57 o 
  11   4  14       60.00       48.66      5.51 o 
  -6   5  14      112.75      106.31      9.73 o 
  -5   5  14       64.55       59.36      4.71 o 
  -4   5  14       62.50       63.68      4.71 o 
  -3   5  14       37.31       33.02      3.50 o 
  -2   5  14       12.02        4.18      2.02 o 
  -1   5  14      356.63      320.64     10.86 o 
   0   5  14        6.40        6.82      1.96 o 
   1   5  14      165.90      153.85      5.40 o 
   2   5  14       71.43       57.97      3.37 o 
   3   5  14      147.88      140.99      3.56 o 
   4   5  14      106.35      108.65      3.30 o 
   5   5  14       32.40       38.08      2.33 o 
   6   5  14       94.10       87.12      3.16 o 
   7   5  14        0.28       -0.60      1.20 o 
   8   5  14        1.63       -0.81      1.76 o 
   9   5  14       27.47       30.21      3.25 o 
  10   5  14        9.74        3.72      2.38 o 
  11   5  14       30.61       27.68      3.62 o 
  -5   6  14        9.04        7.13      2.79 o 
  -4   6  14        0.26        0.64      2.18 o 
  -3   6  14       39.99       50.03      4.34 o 
  -2   6  14       82.82       74.22      4.49 o 
  -1   6  14       97.52       97.13      4.81 o 
   0   6  14      448.06      400.74     22.10 o 
   1   6  14        0.35        0.47      1.59 o 
   2   6  14      197.71      193.77      6.37 o 
   3   6  14       75.24       68.40      5.51 o 
   4   6  14        0.01        0.68      2.01 o 
   5   6  14      130.48      126.88      3.81 o 
   6   6  14        0.95        1.29      1.33 o 
   7   6  14       18.21       15.21      2.45 o 
   8   6  14      190.03      193.85      6.61 o 
   9   6  14       60.87       57.68      5.35 o 
  10   6  14       21.20       17.93      3.13 o 
  11   6  14      381.12      361.92     12.37 o 
  -4   7  14        6.94        7.00      2.64 o 
  -3   7  14       50.15       51.11      4.45 o 
  -2   7  14       76.92       67.32      4.66 o 
  -1   7  14       30.42       36.29      4.45 o 
   0   7  14      194.50      177.18      6.59 o 
   1   7  14       25.85       19.41      2.72 o 
   2   7  14      369.27      306.28     14.71 o 
   3   7  14       42.58       45.05      3.61 o 
   4   7  14       11.03       11.98      2.29 o 
   5   7  14        1.04       -0.63      1.81 o 
   6   7  14      117.79      127.71      4.04 o 
   7   7  14       72.48       67.34      3.84 o 
   8   7  14        2.52        1.96      4.30 o 
   9   7  14      127.31      131.21      7.09 o 
  10   7  14        0.00       -0.90      2.24 o 
  11   7  14        1.45        1.13      2.55 o 
  -3   8  14        0.61        1.40      2.43 o 
  -2   8  14        4.78        7.45      2.64 o 
  -1   8  14       16.16       14.75      2.86 o 
   0   8  14        2.23       -0.35      1.95 o 
   1   8  14        9.64        5.32      2.12 o 
   2   8  14        4.85        3.93      1.92 o 
   3   8  14       84.38       71.90      6.26 o 
   4   8  14      116.80       89.13      4.55 o 
   5   8  14        1.48        0.30      1.65 o 
   6   8  14      121.39      124.73      5.44 o 
   7   8  14        5.95        3.07      2.19 o 
   8   8  14       61.70       66.47      4.62 o 
   9   8  14       53.99       52.07      4.27 o 
  10   8  14        0.11        0.66      2.49 o 
  -2   9  14        4.96        2.73      2.34 o 
  -1   9  14       16.38       11.97      2.90 o 
   0   9  14       21.62       19.98      3.18 o 
   1   9  14       23.23       20.41      4.98 o 
   2   9  14      215.86      211.55      7.58 o 
   3   9  14      199.83      202.21      7.32 o 
   4   9  14        0.01       -1.05      2.94 o 
   5   9  14       46.61       49.95      4.16 o 
   6   9  14        3.81        2.14      2.02 o 
   7   9  14       29.43       36.35      5.28 o 
   8   9  14       39.30       38.91      5.73 o 
   9   9  14       22.52       24.29      3.46 o 
  10   9  14       28.56       38.17      5.51 o 
  -1  10  14        0.00        0.03      2.31 o 
   0  10  14       26.11       21.41      5.51 o 
   1  10  14       22.44       25.87      5.66 o 
   2  10  14       41.88       49.91      4.49 o 
   3  10  14        4.00        2.48      2.17 o 
   4  10  14        2.32       -1.01      2.02 o 
   5  10  14      100.78      103.11      6.64 o 
   6  10  14      100.14      123.69      5.97 o 
   7  10  14       81.24       80.09      6.94 o 
   8  10  14       20.48       26.55      5.13 o 
   9  10  14       59.66       49.62      6.49 o 
   1  11  14        8.71        3.30      2.79 o 
   2  11  14        0.02       -1.40      2.79 o 
   3  11  14        8.89       11.26      3.04 o 
   4  11  14      611.51      624.73     15.62 o 
   5  11  14        3.46       -1.15      2.29 o 
   6  11  14       82.56       72.00      5.06 o 
   7  11  14       31.27       23.98      4.98 o 
  -4  -8  15      138.27      140.91      6.53 o 
  -3  -8  15        0.23        4.16      2.39 o 
  -2  -8  15       21.98       19.52      3.26 o 
  -1  -8  15       74.75       70.13      5.00 o 
   0  -8  15        3.37        2.75      2.20 o 
   1  -8  15       12.02        5.60      2.57 o 
  -6  -7  15       22.51       19.14      3.14 o 
  -5  -7  15        0.41        2.02      2.18 o 
  -4  -7  15        3.39        2.64      2.23 o 
  -3  -7  15      122.73      126.35      6.05 o 
  -2  -7  15        0.21       -0.85      1.70 o 
  -1  -7  15       13.42        7.53      2.94 o 
   0  -7  15       36.22       31.95      3.58 o 
   1  -7  15        3.47        3.77      2.23 o 
   2  -7  15        5.34        6.59      2.45 o 
   3  -7  15       91.47       94.19      5.54 o 
  -7  -6  15        0.13        4.37      3.77 o 
  -6  -6  15        9.60       13.91      2.64 o 
  -5  -6  15       33.42       40.49      4.07 o 
  -4  -6  15       14.83       17.26      2.77 o 
  -3  -6  15       14.65       14.41      2.67 o 
  -2  -6  15        2.37        1.32      3.09 o 
  -1  -6  15        3.00        0.81      1.85 o 
   0  -6  15        5.61        5.02      1.91 o 
   1  -6  15        1.19        2.87      1.95 o 
   2  -6  15        1.90        7.45      2.31 o 
   3  -6  15       22.59       20.35      3.07 o 
   4  -6  15        1.17        4.44      2.38 o 
   5  -6  15      692.80      712.42     16.96 o 
  -7  -5  15       25.46       24.43      4.83 o 
  -6  -5  15        0.77        1.60      2.08 o 
  -5  -5  15      149.97      172.69     13.88 o 
  -4  -5  15      108.81      108.52      5.17 o 
  -3  -5  15       85.86       82.47      4.57 o 
  -2  -5  15        3.12        2.93      1.96 o 
  -1  -5  15      360.77      353.01      9.75 o 
   0  -5  15       63.45       62.22      3.91 o 
   1  -5  15       87.19       92.75      5.73 o 
   2  -5  15       42.18       39.02      3.65 o 
   3  -5  15       34.73       36.30      3.46 o 
   4  -5  15       41.78       34.76      6.18 o 
   5  -5  15       18.59       20.62      3.11 o 
   6  -5  15       58.47       58.58      5.81 o 
  -8  -4  15       97.02       97.74      7.99 o 
  -7  -4  15        6.24        5.73      3.47 o 
  -6  -4  15       10.91       10.70      2.45 o 
  -5  -4  15       71.04       67.95      4.05 o 
  -4  -4  15       39.20       25.88      2.92 o 
  -3  -4  15       26.98       29.92      3.03 o 
  -2  -4  15        2.23        2.61      1.67 o 
  -1  -4  15      249.17      247.64      7.54 o 
   0  -4  15        8.02        6.37      3.24 o 
   1  -4  15      568.42      545.65     16.06 o 
   2  -4  15        3.14        0.99      1.62 o 
   3  -4  15        1.09        3.06      1.81 o 
   4  -4  15        2.03        4.22      2.03 o 
   5  -4  15        4.82        5.60      2.23 o 
   6  -4  15       27.81       23.13      3.18 o 
   7  -4  15       88.37       83.15      5.06 o 
  -8  -3  15       32.24       35.49      3.71 o 
  -7  -3  15       99.39      116.18      5.17 o 
  -6  -3  15       21.40       21.93      2.26 o 
  -5  -3  15      276.65      273.91      8.09 o 
  -4  -3  15        0.15       -0.68      1.36 o 
  -3  -3  15       73.87       83.24      4.20 o 
  -2  -3  15       44.22       41.11      4.68 o 
  -1  -3  15       53.79       50.57      3.48 o 
   0  -3  15      185.90      175.00      5.90 o 
   1  -3  15       15.64       14.58      2.18 o 
   2  -3  15       59.87       61.08      3.54 o 
   3  -3  15       24.40       21.34      3.54 o 
   4  -3  15       25.72       22.59      2.72 o 
   5  -3  15       14.57       14.77      2.45 o 
   6  -3  15       21.01       20.45      3.47 o 
   7  -3  15       12.06       17.20      3.70 o 
   8  -3  15      125.52      108.45      7.69 o 
  -8  -2  15      257.64      289.89     14.10 o 
  -7  -2  15       71.76       66.50      4.20 o 
  -6  -2  15      335.19      349.28      7.52 o 
  -5  -2  15      407.43      404.97      9.64 o 
  -4  -2  15       29.67       28.57      2.13 o 
  -3  -2  15      466.01      394.07      7.39 o 
  -2  -2  15      207.46      167.80      5.71 o 
  -1  -2  15       95.39       74.79      4.98 o 
   0  -2  15      106.72       98.47      4.24 o 
   1  -2  15     1266.63     1182.38     22.39 o 
   2  -2  15       36.71       24.40      2.61 o 
   3  -2  15      251.60      257.41      7.43 o 
   4  -2  15       58.17       41.70      3.30 o 
   5  -2  15        0.18       -0.82      2.04 o 
   6  -2  15        0.12       -0.36      1.66 o 
   7  -2  15       10.74       10.87      2.45 o 
   8  -2  15       62.30       60.33      6.33 o 
   9  -2  15       47.63       44.19      6.03 o 
  -8  -1  15        4.99       12.37      4.07 o 
  -7  -1  15      112.95      127.50      4.52 o 
  -6  -1  15       36.07       48.11      3.98 o 
  -5  -1  15        3.64        8.29      2.42 o 
  -4  -1  15       80.81       68.81      2.85 o 
  -3  -1  15       19.12       17.35      1.71 o 
  -2  -1  15      140.53      113.49      4.35 o 
  -1  -1  15       74.58       76.93      2.60 o 
   0  -1  15       45.26       43.42      2.07 o 
   1  -1  15       17.21       17.82      2.20 o 
   2  -1  15     1320.57     1271.58     23.66 o 
   3  -1  15        2.72        4.45      1.59 o 
   4  -1  15       59.31       49.01      3.14 o 
   5  -1  15       97.12       79.06      3.99 o 
   6  -1  15       12.11       11.14      2.18 o 
   7  -1  15      174.90      167.01      6.03 o 
   8  -1  15       89.50       93.67      7.09 o 
   9  -1  15      296.14      283.11     12.52 o 
  -7   0  15        0.83       -1.51      3.02 o 
  -6   0  15        0.53        0.59      1.50 o 
  -5   0  15        1.44        0.26      1.36 o 
  -4   0  15        0.00        0.32      1.21 o 
  -3   0  15      189.53      179.44      5.81 o 
  -2   0  15      161.15      164.49      4.16 o 
  -1   0  15       44.00       39.00      3.08 o 
   0   0  15       29.00       28.11      1.72 o 
   1   0  15      306.17      271.87      5.29 o 
   2   0  15       11.96       12.44      1.97 o 
   3   0  15       23.45       24.85      1.72 o 
   4   0  15       21.70       22.85      2.86 o 
   5   0  15       46.87       58.20      2.49 o 
   6   0  15        0.21        1.64      1.19 o 
   7   0  15        0.62        1.15      1.70 o 
   8   0  15      116.74      116.59      7.69 o 
   9   0  15       89.99       89.14      7.24 o 
  10   0  15        5.61        3.17      3.32 o 
  -7   1  15        5.54        2.94      2.35 o 
  -6   1  15        0.11        1.78      2.10 o 
  -5   1  15       10.24       10.51      2.28 o 
  -4   1  15       37.42       38.01      2.39 o 
  -3   1  15        1.42        0.94      1.12 o 
  -2   1  15       23.68       22.12      1.79 o 
  -1   1  15      196.57      198.16      4.47 o 
   0   1  15        7.04        5.66      1.16 o 
   1   1  15        8.84       11.41      2.37 o 
   2   1  15       10.67       10.07      2.48 o 
   3   1  15      288.88      276.17      5.52 o 
   4   1  15        7.71        7.80      2.34 o 
   5   1  15        3.85        4.97      1.19 o 
   6   1  15        2.14        4.64      1.59 o 
   7   1  15       34.77       31.10      2.41 o 
   8   1  15      205.16      207.70      6.55 o 
   9   1  15       82.40       86.35      4.57 o 
  10   1  15        1.65        0.60      3.47 o 
  -7   2  15        8.29        8.63      2.71 o 
  -6   2  15       90.06      107.20      5.45 o 
  -5   2  15        2.67        2.03      1.95 o 
  -4   2  15        2.24        3.11      1.92 o 
  -3   2  15       29.75       27.93      5.51 o 
  -2   2  15      675.61      618.51     10.26 o 
  -1   2  15      836.56      795.74     12.41 o 
   0   2  15      415.43      383.19      6.92 o 
   1   2  15      847.14      787.57     12.18 o 
   2   2  15      875.20      827.50     12.67 o 
   3   2  15     1839.97     1810.24     25.36 o 
   4   2  15      262.70      272.75      5.61 o 
   5   2  15       41.35       40.32      2.53 o 
   6   2  15        9.44       17.33      1.74 o 
   7   2  15        5.59        8.08      1.44 o 
   8   2  15      155.23      160.46      5.73 o 
   9   2  15       24.35       27.63      3.54 o 
  10   2  15       91.22      112.89      5.50 o 
  11   2  15       58.59       59.86      5.81 o 
  -7   3  15        3.29        3.19      2.45 o 
  -6   3  15       16.07       17.24      3.07 o 
  -5   3  15       46.92       40.70      3.91 o 
  -4   3  15       24.31       20.50      4.83 o 
  -3   3  15       11.27       11.90      2.36 o 
  -2   3  15      689.66      701.43     21.04 o 
  -1   3  15      235.65      239.47     13.73 o 
   0   3  15      118.87      106.67      2.95 o 
   1   3  15      592.18      595.91      9.72 o 
   2   3  15       29.16       32.07      2.29 o 
   3   3  15      179.56      177.34      8.47 o 
   4   3  15       77.75       69.49      2.64 o 
   5   3  15      435.07      435.94      7.95 o 
   6   3  15        9.39        7.70      1.42 o 
   7   3  15        1.14        1.48      1.23 o 
   8   3  15       20.13       20.57      2.60 o 
   9   3  15       38.98       36.49      3.44 o 
  10   3  15      274.58      287.10      8.76 o 
  11   3  15      136.18      132.38      6.14 o 
  -6   4  15       26.62       31.29      3.82 o 
  -5   4  15        2.42       -0.92      1.85 o 
  -4   4  15        2.19        1.00      1.80 o 
  -3   4  15        6.41        9.99      3.17 o 
  -2   4  15        9.18        7.99      2.14 o 
  -1   4  15      170.53      166.82      5.83 o 
   0   4  15       38.92       40.64      3.15 o 
   1   4  15      134.45      125.04      3.17 o 
   2   4  15       37.26       37.23      1.90 o 
   3   4  15      176.09      179.34      4.66 o 
   4   4  15      207.41      189.23      4.53 o 
   5   4  15       39.56       38.91      2.33 o 
   6   4  15       32.54       29.39      2.17 o 
   7   4  15        4.53        4.60      1.44 o 
   8   4  15       73.11       82.24      4.25 o 
   9   4  15       54.68       49.90      3.88 o 
  10   4  15       12.29       20.13      3.07 o 
  11   4  15       55.89       55.16      4.63 o 
  -6   5  15      172.10      187.69      7.86 o 
  -5   5  15       60.51       55.53      4.81 o 
  -4   5  15       19.37       17.39      2.97 o 
  -3   5  15        8.18        8.77      2.45 o 
  -2   5  15      184.48      177.59      6.52 o 
  -1   5  15        4.48        4.07      1.98 o 
   0   5  15      132.10      129.23      5.25 o 
   1   5  15       11.12       11.31      2.14 o 
   2   5  15       46.89       49.27      3.33 o 
   3   5  15      425.50      418.35      7.48 o 
   4   5  15       75.92       73.27      2.79 o 
   5   5  15      106.67      102.03      3.30 o 
   6   5  15       36.43       37.63      2.44 o 
   7   5  15       56.71       65.02      2.94 o 
   8   5  15        5.33        2.77      1.97 o 
   9   5  15      186.68      181.65      8.82 o 
  10   5  15        0.52        0.44      2.06 o 
  11   5  15       20.54       17.09      3.14 o 
  -5   6  15       86.59       78.72      7.84 o 
  -4   6  15       25.35       17.03      4.52 o 
  -3   6  15       58.47       47.36      4.20 o 
  -2   6  15      193.94      185.55      6.99 o 
  -1   6  15        0.04        0.50      1.81 o 
   0   6  15      406.32      387.22     10.28 o 
   1   6  15        0.67        0.22      1.56 o 
   2   6  15        1.11       -0.15      1.48 o 
   3   6  15      257.32      223.59      6.98 o 
   4   6  15      122.24      107.24      3.30 o 
   5   6  15      392.10      360.68      7.20 o 
   6   6  15      268.17      269.61      6.10 o 
   7   6  15       58.73       72.20      8.52 o 
   8   6  15        1.55        0.30      1.92 o 
   9   6  15      250.08      243.97      7.79 o 
  10   6  15       24.36       21.57      3.13 o 
  11   6  15      126.65      123.54      7.01 o 
  -4   7  15      280.79      289.58      9.77 o 
  -3   7  15      152.07      157.13      6.92 o 
  -2   7  15       51.82       40.79      4.02 o 
  -1   7  15      218.28      203.58      7.38 o 
   0   7  15      116.61      122.43      5.62 o 
   1   7  15       20.90       26.07      3.03 o 
   2   7  15      153.95      141.73      6.41 o 
   3   7  15      463.86      402.74     15.76 o 
   4   7  15       21.82       15.69      2.56 o 
   5   7  15       49.97       55.79      3.89 o 
   6   7  15      106.33      112.33      3.84 o 
   7   7  15       79.57       78.32      4.14 o 
   8   7  15       15.63       19.88      3.02 o 
   9   7  15        4.30        3.85      2.24 o 
  10   7  15        3.38        4.85      2.50 o 
  -3   8  15       58.65       52.13      4.93 o 
  -2   8  15        4.55        5.18      2.57 o 
  -1   8  15        0.08       -0.86      1.73 o 
   0   8  15       11.45       13.73      2.75 o 
   1   8  15      166.90      162.16      6.48 o 
   2   8  15        8.21        7.43      2.32 o 
   3   8  15       52.80       46.24      3.91 o 
   4   8  15      195.71      187.80      7.54 o 
   5   8  15       61.17       60.48      4.26 o 
   6   8  15        6.08        3.26      2.11 o 
   7   8  15      188.56      182.78      6.29 o 
   8   8  15        6.38        3.84      2.41 o 
   9   8  15       40.24       39.27      3.94 o 
  10   8  15       26.99       24.52      3.46 o 
  -2   9  15        1.49        4.48      3.17 o 
  -1   9  15       16.45       19.85      3.37 o 
   0   9  15       28.68       33.66      3.95 o 
   1   9  15       47.63       51.23      7.84 o 
   2   9  15      190.45      185.99     11.76 o 
   3   9  15        3.07        3.48      2.17 o 
   4   9  15       26.38       26.55      3.33 o 
   5   9  15       35.90       34.25      3.62 o 
   6   9  15        3.21        3.41      3.47 o 
   7   9  15        9.46       12.37      3.92 o 
   8   9  15        1.57        5.28      3.62 o 
   9   9  15       41.99       36.50      3.89 o 
   0  10  15       16.77       20.39      3.55 o 
   1  10  15       14.10       14.44      3.18 o 
   2  10  15        0.41        2.48      2.38 o 
   3  10  15       73.60       66.68      5.07 o 
   4  10  15       66.96       77.19      9.13 o 
   5  10  15        1.63       -0.23      2.24 o 
   6  10  15        0.96        2.14      2.34 o 
   7  10  15       12.16       10.71      4.07 o 
   8  10  15       38.59       31.83      5.58 o 
   2  11  15       27.29       17.99      4.22 o 
   3  11  15      192.49      175.54      7.52 o 
   4  11  15      160.95      169.91     13.35 o 
   5  11  15       64.82       85.03     10.86 o 
   6  11  15       11.40       10.21      3.24 o 
   7  11  15      146.49      142.84      9.35 o 
  -3  -8  16      212.15      213.18      8.24 o 
  -2  -8  16        1.50       -1.03      2.06 o 
  -1  -8  16        2.33        6.12      2.60 o 
   0  -8  16        8.87        6.82      2.57 o 
  -5  -7  16        7.71        1.79      4.07 o 
  -4  -7  16       26.29       24.77      6.94 o 
  -3  -7  16      223.39      223.93      8.25 o 
  -2  -7  16       14.15       13.72      2.75 o 
  -1  -7  16        2.66       -0.92      1.85 o 
   0  -7  16       30.10       26.95      6.49 o 
   1  -7  16       20.86       25.94      3.51 o 
   2  -7  16        0.02        0.89      5.13 o 
   3  -7  16       78.61       83.70      7.39 o 
  -6  -6  16       40.30       40.99      4.10 o 
  -5  -6  16        2.93        1.81      2.21 o 
  -4  -6  16        5.16        8.30      2.45 o 
  -3  -6  16       52.93       61.00      5.66 o 
  -2  -6  16       12.43       13.40      2.64 o 
  -1  -6  16       20.63       18.79      2.94 o 
   0  -6  16      132.41      136.81      6.10 o 
   1  -6  16        2.50        0.89      2.64 o 
   2  -6  16        7.62        6.13      2.28 o 
   3  -6  16       71.56       72.59      7.32 o 
   4  -6  16        0.00       -0.56      2.28 o 
  -7  -5  16        0.06       -1.51      3.02 o 
  -6  -5  16       53.33       50.26      4.32 o 
  -5  -5  16        4.18        5.12      2.34 o 
  -4  -5  16       72.72       78.58      4.52 o 
  -3  -5  16      186.60      194.26     10.48 o 
  -2  -5  16        6.42        8.49      2.18 o 
  -1  -5  16       18.68       25.41      3.07 o 
   0  -5  16       12.57       10.06      2.34 o 
   1  -5  16        0.82       -0.89      1.78 o 
   2  -5  16       42.50       41.75      4.68 o 
   3  -5  16        0.00        3.21      2.34 o 
   4  -5  16       68.69       69.53     11.09 o 
   5  -5  16      140.78      147.11      7.99 o 
   6  -5  16       32.74       30.05      4.75 o 
  -7  -4  16       20.31       23.98      4.68 o 
  -6  -4  16        2.78        3.06      2.06 o 
  -5  -4  16        0.41        1.09      1.91 o 
  -4  -4  16        3.66        3.10      1.97 o 
  -3  -4  16        0.00       -0.08      1.60 o 
  -2  -4  16       17.42       19.59      2.71 o 
  -1  -4  16        0.83        1.10      1.62 o 
   0  -4  16       10.88       11.18      2.28 o 
   1  -4  16       73.37       78.75      5.88 o 
   2  -4  16       82.85       87.53      6.64 o 
   3  -4  16       63.66       57.01      4.06 o 
   4  -4  16        0.05       -0.85      1.70 o 
   5  -4  16      139.47      144.20      6.17 o 
   6  -4  16       50.04       46.33      4.14 o 
   7  -4  16       27.16       28.90      3.79 o 
  -7  -3  16       15.85       19.91      4.52 o 
  -6  -3  16       87.08       75.41     11.92 o 
  -5  -3  16        1.81        3.83      1.97 o 
  -4  -3  16       81.23       73.43      4.20 o 
  -3  -3  16      171.57      159.39      5.93 o 
  -2  -3  16       66.31       68.72      3.95 o 
  -1  -3  16       24.23       29.94      2.94 o 
   0  -3  16       48.61       44.47      4.83 o 
   1  -3  16        4.67        3.45      1.80 o 
   2  -3  16       42.95       42.45      3.39 o 
   3  -3  16      122.52      120.70      5.11 o 
   4  -3  16        0.03       -0.76      1.52 o 
   5  -3  16       15.92       15.53      4.52 o 
   6  -3  16      196.60      194.64      7.09 o 
   7  -3  16        0.51        2.90      2.18 o 
   8  -3  16      104.19      108.45      8.14 o 
  -7  -2  16      136.05      165.26      6.34 o 
  -6  -2  16      273.17      293.12      8.62 o 
  -5  -2  16        0.88        2.60      1.48 o 
  -4  -2  16        4.31        3.12      1.62 o 
  -3  -2  16       26.27       26.07      2.79 o 
  -2  -2  16       88.06       86.72      4.16 o 
  -1  -2  16      111.25       91.73      5.73 o 
   0  -2  16        2.27        2.55      1.89 o 
   1  -2  16      687.90      667.38     14.35 o 
   2  -2  16       43.17       34.27      3.07 o 
   3  -2  16      293.25      273.90     12.29 o 
   4  -2  16        4.26        3.85      1.78 o 
   5  -2  16       38.00       34.78      3.25 o 
   6  -2  16      195.23      194.32      6.82 o 
   7  -2  16      121.83      116.15      5.44 o 
   8  -2  16        7.22       10.41      3.77 o 
  -7  -1  16       20.39       24.12      3.19 o 
  -6  -1  16        0.03        1.25      2.49 o 
  -5  -1  16      148.29      154.44      4.51 o 
  -4  -1  16      110.64      105.75      3.58 o 
  -3  -1  16        7.57        6.62      1.43 o 
  -2  -1  16       57.87       44.66      2.30 o 
  -1  -1  16       52.96       44.58      2.19 o 
   0  -1  16       82.68       76.40      3.70 o 
   1  -1  16       12.22       19.01      2.32 o 
   2  -1  16      930.92      889.21     17.74 o 
   3  -1  16      157.73      143.37      5.24 o 
   4  -1  16      139.12      128.34      5.81 o 
   5  -1  16        9.52        8.74      1.97 o 
   6  -1  16       78.60       76.92      4.16 o 
   7  -1  16       28.85       29.31      3.09 o 
   8  -1  16        3.36        7.09      3.47 o 
   9  -1  16       84.35       84.77      7.39 o 
  -7   0  16        2.26        4.49      2.29 o 
  -6   0  16      159.41      164.40      7.77 o 
  -5   0  16        0.58       -0.67      1.34 o 
  -4   0  16        4.72        3.44      1.36 o 
  -3   0  16       25.12       20.34      1.85 o 
  -2   0  16      390.52      345.73      6.79 o 
  -1   0  16       27.40       15.89      1.57 o 
   0   0  16       24.42       24.60      1.75 o 
   1   0  16      180.55      166.89      3.96 o 
   2   0  16       31.76       32.14      1.92 o 
   3   0  16      584.63      548.92      9.15 o 
   4   0  16        0.05       -0.60      1.41 o 
   5   0  16       16.70       14.68      2.18 o 
   6   0  16       95.06       86.19      4.21 o 
   7   0  16       22.59       19.26      4.60 o 
   8   0  16       26.21       25.94      4.52 o 
   9   0  16        5.92        7.54      3.77 o 
  10   0  16        0.02       -1.51      3.02 o 
  -7   1  16       24.77       22.61      3.47 o 
  -6   1  16        0.03       -0.29      2.06 o 
  -5   1  16       77.21       79.09      4.46 o 
  -4   1  16       12.96       10.77      2.28 o 
  -3   1  16      199.40      195.76      4.78 o 
  -2   1  16      195.73      206.83      4.83 o 
  -1   1  16       89.23       98.44      3.14 o 
   0   1  16      120.95      134.87      4.45 o 
   1   1  16        0.20        0.12      1.17 o 
   2   1  16      410.42      398.03      7.19 o 
   3   1  16      529.15      530.33      8.99 o 
   4   1  16       33.67       33.40      2.06 o 
   5   1  16        8.36        9.08      1.44 o 
   6   1  16       23.57       27.34      2.05 o 
   7   1  16      317.69      274.21      6.13 o 
   8   1  16        5.63        4.67      1.91 o 
   9   1  16       22.62       17.50      4.37 o 
  10   1  16       10.25        4.37      3.62 o 
  -7   2  16       19.51       20.42      3.30 o 
  -6   2  16       12.90       17.10      3.00 o 
  -5   2  16       29.59       28.22      3.26 o 
  -4   2  16        8.21       13.74      3.09 o 
  -3   2  16       40.20       38.08      3.33 o 
  -2   2  16        2.45        3.06      1.19 o 
  -1   2  16      188.61      166.45      4.08 o 
   0   2  16      413.97      418.98      7.51 o 
   1   2  16      546.26      540.59      9.10 o 
   2   2  16       13.09       14.23      1.75 o 
   3   2  16        6.47        9.49      1.46 o 
   4   2  16      335.36      306.32      7.07 o 
   5   2  16      449.74      433.98      8.51 o 
   6   2  16      247.63      251.21      5.64 o 
   7   2  16       85.68       91.74      3.35 o 
   8   2  16      160.84      181.63      6.14 o 
   9   2  16        6.94        5.75      5.58 o 
  10   2  16        4.11        2.97      2.28 o 
  -6   3  16       35.27       41.60      4.19 o 
  -5   3  16      107.58       93.61      5.00 o 
  -4   3  16       23.57       21.51      3.62 o 
  -3   3  16        1.80        3.09      1.95 o 
  -2   3  16        1.53        2.12      1.78 o 
  -1   3  16        6.50        4.34      1.76 o 
   0   3  16      162.78      151.01      3.76 o 
   1   3  16       40.42       44.03      2.06 o 
   2   3  16       99.02       91.34      2.90 o 
   3   3  16      328.09      318.46      6.27 o 
   4   3  16       12.76       15.58      1.69 o 
   5   3  16        0.29        0.84      1.76 o 
   6   3  16       52.38       44.13      2.58 o 
   7   3  16       15.40       13.12      1.76 o 
   8   3  16        2.11        5.12      1.95 o 
   9   3  16        4.13        5.02      2.21 o 
  10   3  16      111.17      108.02      5.32 o 
  -6   4  16        9.96       10.60      4.45 o 
  -5   4  16        0.71       -0.92      1.84 o 
  -4   4  16       17.97       18.53      2.94 o 
  -3   4  16       33.84       36.09      3.62 o 
  -2   4  16       44.90       35.94      4.60 o 
  -1   4  16       99.52       99.79      6.86 o 
   0   4  16       17.62       11.16      2.06 o 
   1   4  16       68.17       65.54      3.73 o 
   2   4  16        0.92        2.33      1.51 o 
   3   4  16       90.71       86.52      2.93 o 
   4   4  16       42.01       35.52      2.20 o 
   5   4  16       40.30       41.52      2.42 o 
   6   4  16        2.53        1.66      1.36 o 
   7   4  16       62.41       70.43      3.38 o 
   8   4  16       36.12       39.80      4.45 o 
   9   4  16        1.08       -0.92      1.85 o 
  10   4  16        1.53        1.13      3.70 o 
  11   4  16        2.07        5.37      2.61 o 
  -5   5  16       24.11       31.72      4.37 o 
  -4   5  16       27.64       26.62      3.44 o 
  -3   5  16        0.01        1.79      1.92 o 
  -2   5  16       16.02       12.63      2.61 o 
  -1   5  16      253.78      237.47      7.64 o 
   0   5  16      783.89      820.58     17.39 o 
   1   5  16       67.05       60.25      3.70 o 
   2   5  16        7.78        6.60      1.88 o 
   3   5  16      209.25      208.29      4.74 o 
   4   5  16       68.55       65.91      2.88 o 
   5   5  16       32.82       27.46      3.23 o 
   6   5  16      114.06      104.46      5.39 o 
   7   5  16      384.29      406.21      8.10 o 
   8   5  16      109.17       90.71      7.54 o 
   9   5  16      207.18      207.67      8.90 o 
  10   5  16       20.58       21.16      3.03 o 
  11   5  16       36.53       27.28      6.71 o 
  -4   6  16      215.96      235.81     16.82 o 
  -3   6  16        0.58       -0.39      2.03 o 
  -2   6  16       76.52       82.10      8.45 o 
  -1   6  16      110.90       91.08      4.82 o 
   0   6  16      158.54      167.47     10.26 o 
   1   6  16      223.10      189.75      6.63 o 
   2   6  16       42.92       36.95      5.28 o 
   3   6  16        0.89       -0.82      1.63 o 
   4   6  16        1.57       -0.85      1.70 o 
   5   6  16       71.82       57.17      2.66 o 
   6   6  16      215.47      218.12      7.08 o 
   7   6  16      429.31      458.09     10.86 o 
   8   6  16      518.93      533.36     12.42 o 
   9   6  16       39.59       36.42      3.67 o 
  10   6  16        1.42        1.65      2.23 o 
  -4   7  16        8.35        8.81      3.01 o 
  -3   7  16      111.02      112.32     10.71 o 
  -2   7  16      169.35      163.90      6.91 o 
  -1   7  16       32.58       33.48      3.62 o 
   0   7  16       90.38       87.03      4.86 o 
   1   7  16        1.60        1.95      1.90 o 
   2   7  16      145.54      124.01      6.33 o 
   3   7  16       60.68       56.99      3.91 o 
   4   7  16        2.63        4.56      2.02 o 
   5   7  16        3.94        0.23      1.65 o 
   6   7  16        0.08        0.55      1.35 o 
   7   7  16      472.44      443.58     11.46 o 
   8   7  16       19.56       15.94      2.81 o 
   9   7  16       11.78       16.79      2.99 o 
  10   7  16       54.32       62.29      4.80 o 
  -3   8  16       12.68       10.19      3.24 o 
  -2   8  16        6.88        4.03      2.53 o 
  -1   8  16       11.88       12.08      2.81 o 
   0   8  16        6.29        6.00      3.32 o 
   1   8  16        0.73        2.56      1.99 o 
   2   8  16        7.06        4.92      2.29 o 
   3   8  16       26.49       21.55      3.11 o 
   4   8  16        0.61       -1.51      3.02 o 
   5   8  16       17.04       19.88      2.98 o 
   6   8  16      107.14       97.73      4.96 o 
   7   8  16       61.22       56.11      6.18 o 
   8   8  16       39.57       41.99      4.22 o 
   9   8  16        0.37       -1.04      2.08 o 
  10   8  16        7.14        5.79      2.61 o 
  -1   9  16       25.32       32.54      4.06 o 
   0   9  16        5.86        8.95      6.03 o 
   1   9  16        0.02       -0.48      2.56 o 
   2   9  16        1.22        4.36      2.43 o 
   3   9  16      117.58      112.06      6.03 o 
   4   9  16      463.16      433.98     11.76 o 
   5   9  16        0.62        0.44      2.08 o 
   6   9  16        3.04        1.06      2.13 o 
   7   9  16        2.71        7.39      3.62 o 
   8   9  16       49.02       39.52      6.03 o 
   9   9  16        6.60       13.42      4.37 o 
   0  10  16       49.23       50.47      4.86 o 
   1  10  16       15.61       21.65      3.59 o 
   2  10  16       97.33      106.58      5.95 o 
   3  10  16        7.44        8.77      2.61 o 
   4  10  16       12.72       14.77      3.32 o 
   5  10  16       54.75       68.71      5.17 o 
   6  10  16       10.22       11.63      4.90 o 
   7  10  16      119.92      139.22      9.20 o 
   8  10  16       74.81       83.56      7.39 o 
   3  11  16       55.80       69.99      5.56 o 
   4  11  16        0.10        1.30      2.49 o 
   5  11  16       26.94       22.38      3.77 o 
   6  11  16       41.92       47.92      4.64 o 
  -4  -7  17        1.43        2.79      2.24 o 
  -3  -7  17        4.08        3.67      2.45 o 
  -2  -7  17      366.73      395.34     11.53 o 
  -1  -7  17       20.09       20.52      4.22 o 
   0  -7  17        0.32        0.38      2.26 o 
   1  -7  17       19.75       20.62      3.44 o 
   2  -7  17       14.54       11.35      2.94 o 
  -5  -6  17      136.54      156.41      6.67 o 
  -4  -6  17       24.12       27.75      4.00 o 
  -3  -6  17       44.93       42.85      4.05 o 
  -2  -6  17      354.19      376.23     10.82 o 
  -1  -6  17       15.53       19.68      3.32 o 
   0  -6  17       47.25       50.91      7.92 o 
   1  -6  17       27.97       28.19      3.77 o 
   2  -6  17        5.20        6.67      2.40 o 
   3  -6  17       48.37       52.05      5.51 o 
   4  -6  17       14.24       15.35      3.04 o 
  -6  -5  17        2.17       -0.79      2.06 o 
  -5  -5  17        5.05       11.42      3.24 o 
  -4  -5  17       20.57       16.53      2.87 o 
  -3  -5  17      106.91      116.33      5.64 o 
  -2  -5  17        0.06        1.98      1.97 o 
  -1  -5  17      148.34      154.15      8.45 o 
   0  -5  17        6.08        3.53      2.06 o 
   1  -5  17      120.53      112.79      7.62 o 
   2  -5  17       23.90       27.34      3.62 o 
   3  -5  17       20.43       18.79      2.96 o 
   4  -5  17        0.17       -0.86      2.08 o 
   5  -5  17       29.70       27.31      3.65 o 
  -6  -4  17        2.93        4.43      2.29 o 
  -5  -4  17       26.21       24.92      3.25 o 
  -4  -4  17        5.02        3.71      1.97 o 
  -3  -4  17       23.50       20.13      2.87 o 
  -2  -4  17      122.63      130.26      5.58 o 
  -1  -4  17       60.04       60.14      3.99 o 
   0  -4  17        2.70        1.04      2.94 o 
   1  -4  17        7.58        5.54      2.14 o 
   2  -4  17        0.43       -0.85      1.70 o 
   3  -4  17        5.55        6.04      2.14 o 
   4  -4  17       22.81       22.59      3.03 o 
   5  -4  17       37.64       40.98      3.87 o 
   6  -4  17       16.11       14.95      2.96 o 
  -7  -3  17      130.21      144.19      8.90 o 
  -6  -3  17       37.27       37.35      3.68 o 
  -5  -3  17        2.28        1.03      2.02 o 
  -4  -3  17       30.16       29.48      3.18 o 
  -3  -3  17       17.40       21.30      2.83 o 
  -2  -3  17      462.88      455.60     11.38 o 
  -1  -3  17        1.92       -0.74      1.48 o 
   0  -3  17       19.03       23.29      4.98 o 
   1  -3  17        6.86        3.13      1.74 o 
   2  -3  17      538.41      516.37     12.39 o 
   3  -3  17       60.28       51.57      3.91 o 
   4  -3  17       28.71       25.71      2.98 o 
   5  -3  17       17.30       16.14      2.77 o 
   6  -3  17       33.73       30.73      3.85 o 
   7  -3  17       86.75       97.72      5.37 o 
  -7  -2  17       19.86       27.00      4.98 o 
  -6  -2  17        1.87       -0.22      1.97 o 
  -5  -2  17       29.03       34.71      5.13 o 
  -4  -2  17       41.11       41.23      5.35 o 
  -3  -2  17        0.07       -0.74      1.67 o 
  -2  -2  17       29.06       35.49      5.43 o 
  -1  -2  17        2.25        2.20      2.56 o 
   0  -2  17        2.26        3.51      1.74 o 
   1  -2  17       85.97       81.47      4.13 o 
   2  -2  17        3.91        4.66      1.88 o 
   3  -2  17       68.88       63.39      3.82 o 
   4  -2  17      186.61      170.92      6.22 o 
   5  -2  17       88.48       96.01      4.75 o 
   6  -2  17       22.29       30.22      3.30 o 
   7  -2  17       43.91       35.19      3.62 o 
   8  -2  17       24.49       30.32      5.13 o 
  -7  -1  17       31.22       44.18      3.99 o 
  -6  -1  17       85.46       98.38      4.96 o 
  -5  -1  17        0.13       -0.74      1.49 o 
  -4  -1  17       52.34       50.72      2.87 o 
  -3  -1  17        2.49        2.04      1.22 o 
  -2  -1  17        4.36        3.58      3.02 o 
  -1  -1  17       29.97       33.43      3.39 o 
   0  -1  17      337.14      339.30     25.11 o 
   1  -1  17        4.84        5.02      1.78 o 
   2  -1  17      514.91      499.70     11.53 o 
   3  -1  17      615.60      595.84     13.50 o 
   4  -1  17       31.30       27.40      2.87 o 
   5  -1  17        0.60       -1.09      2.19 o 
   6  -1  17       11.60       11.15      2.29 o 
   7  -1  17        3.74        2.98      1.97 o 
   8  -1  17       48.93       45.25      5.88 o 
   9  -1  17       40.47       38.91      5.88 o 
  -7   0  17       44.56       49.06      4.23 o 
  -6   0  17       41.35       46.05      3.99 o 
  -5   0  17        0.55        1.96      2.94 o 
  -4   0  17       63.00       62.54      4.54 o 
  -3   0  17        3.52        3.78      1.46 o 
  -2   0  17      187.21      168.09      4.36 o 
  -1   0  17      356.94      347.01      6.78 o 
   0   0  17      167.00      165.87      4.10 o 
   1   0  17       16.37       15.28      1.55 o 
   2   0  17      540.07      513.35     11.59 o 
   3   0  17        2.70        1.92      1.65 o 
   4   0  17        0.01       -0.69      1.39 o 
   5   0  17       83.50       89.58      4.26 o 
   6   0  17      131.56      131.29      5.17 o 
   7   0  17        1.39        0.04      1.74 o 
   8   0  17      141.67      146.76      8.75 o 
   9   0  17        1.16        2.87      3.47 o 
  -7   1  17        0.00        1.58      2.79 o 
  -6   1  17        7.70       11.01      2.79 o 
  -5   1  17      324.70      346.82     14.63 o 
  -4   1  17        7.81        6.58      2.56 o 
  -3   1  17       50.54       52.89      3.86 o 
  -2   1  17       20.95       25.71      1.99 o 
  -1   1  17      371.96      358.24      6.91 o 
   0   1  17      196.34      198.99      4.68 o 
   1   1  17      487.27      484.31      8.47 o 
   2   1  17        3.46        3.64      1.28 o 
   3   1  17      440.28      445.45      7.99 o 
   4   1  17      337.69      302.66      6.46 o 
   5   1  17       85.31       79.16      3.19 o 
   6   1  17      118.95      127.51      3.83 o 
   7   1  17       17.83       19.51      2.55 o 
   8   1  17       14.71       18.25      4.07 o 
   9   1  17       73.11       83.41      7.09 o 
  10   1  17       95.98       77.68      7.69 o 
  -6   2  17       36.28       33.13      3.84 o 
  -5   2  17       49.32       52.17      4.31 o 
  -4   2  17       60.12       56.72      7.32 o 
  -3   2  17        2.80        3.24      2.56 o 
  -2   2  17       52.40       48.53      3.38 o 
  -1   2  17        1.36        2.72      1.70 o 
   0   2  17       64.03       56.53      3.63 o 
   1   2  17       39.49       40.30      2.13 o 
   2   2  17      490.60      490.94      9.99 o 
   3   2  17     2668.62     2594.93     35.76 o 
   4   2  17        1.47       -0.57      1.15 o 
   5   2  17      278.21      271.85      5.90 o 
   6   2  17      150.97      143.93      4.16 o 
   7   2  17       15.70       22.00      2.06 o 
   8   2  17        1.82        0.99      1.88 o 
   9   2  17       57.44       58.49      4.02 o 
  10   2  17       56.03       70.89      7.39 o 
  -6   3  17        1.58        3.78      2.43 o 
  -5   3  17      108.77      104.07      8.82 o 
  -4   3  17       37.41       47.62      9.28 o 
  -3   3  17       12.02        8.97      2.31 o 
  -2   3  17       60.01       60.66      3.99 o 
  -1   3  17       16.91       14.19      2.36 o 
   0   3  17       65.36       62.86      5.05 o 
   1   3  17      230.23      229.06      6.78 o 
   2   3  17       37.27       33.96      2.06 o 
   3   3  17      336.63      315.61     10.04 o 
   4   3  17      482.44      454.12      8.28 o 
   5   3  17      428.96      396.27      7.62 o 
   6   3  17       10.13        7.15      1.50 o 
   7   3  17       42.31       50.06      2.80 o 
   8   3  17        1.10       -0.87      1.74 o 
   9   3  17        1.69        1.66      2.03 o 
  10   3  17        0.03        0.41      2.41 o 
  -5   4  17       24.39       22.52      3.44 o 
  -4   4  17        0.41       -0.61      2.03 o 
  -3   4  17        0.81        1.91      2.34 o 
  -2   4  17      134.77      143.97      5.98 o 
  -1   4  17       40.39       44.18      3.73 o 
   0   4  17      349.04      325.28     12.59 o 
   1   4  17        5.65        4.04      1.73 o 
   2   4  17       16.16       14.98      1.68 o 
   3   4  17       65.42       66.66      2.61 o 
   4   4  17        5.89        5.27      1.41 o 
   5   4  17       14.33       12.40      1.73 o 
   6   4  17       68.16       69.83      3.01 o 
   7   4  17       29.36       32.26      2.38 o 
   8   4  17        3.30        0.37      1.80 o 
   9   4  17      133.76      128.26      5.43 o 
  10   4  17        7.13        8.43      2.60 o 
  -5   5  17       13.65       19.53      3.56 o 
  -4   5  17        3.40        3.70      2.50 o 
  -3   5  17        1.13       -0.96      1.91 o 
  -2   5  17      117.90      116.91      5.46 o 
  -1   5  17       31.92       31.94      3.37 o 
   0   5  17      172.88      170.30     11.16 o 
   1   5  17      195.52      200.67      7.62 o 
   2   5  17       11.99       10.00      2.34 o 
   3   5  17      249.24      246.31      7.49 o 
   4   5  17      103.05       94.52      3.26 o 
   5   5  17      102.76       93.12      6.63 o 
   6   5  17        0.05       -0.65      1.30 o 
   7   5  17      787.33      808.31     13.55 o 
   8   5  17      220.88      238.44      9.95 o 
   9   5  17       47.10       43.28      7.16 o 
  10   5  17        8.75        4.04      2.43 o 
  -4   6  17       30.65       30.92      4.06 o 
  -3   6  17        6.43        9.12      2.68 o 
  -2   6  17       16.05       12.74      2.79 o 
  -1   6  17      111.81       93.91      4.93 o 
   0   6  17       30.07       29.18      3.26 o 
   1   6  17        0.22        0.88      2.11 o 
   2   6  17        4.28        4.99      1.95 o 
   3   6  17       87.76       86.50      4.49 o 
   4   6  17        0.13       -0.78      1.56 o 
   5   6  17       82.72       71.15      3.02 o 
   6   6  17        1.89        2.80      1.55 o 
   7   6  17       77.19       73.35      4.12 o 
   8   6  17       97.84      107.05      5.28 o 
   9   6  17       87.12       86.40      4.80 o 
  10   6  17        1.12        0.53      2.24 o 
  -3   7  17       38.32       40.44      4.34 o 
  -2   7  17       14.66       18.95      4.52 o 
  -1   7  17       65.26       63.80      4.93 o 
   0   7  17       39.06       41.26      3.97 o 
   1   7  17        1.11        0.50      2.64 o 
   2   7  17        3.06        4.56      3.32 o 
   3   7  17       24.47       23.44      3.04 o 
   4   7  17        3.73        3.62      4.60 o 
   5   7  17       10.42        3.75      2.34 o 
   6   7  17       23.84       22.27      4.90 o 
   7   7  17      201.97      194.94      6.53 o 
   8   7  17      224.65      230.92      7.43 o 
   9   7  17       22.75       26.24      3.47 o 
  10   7  17       20.36       21.45      3.35 o 
  -2   8  17        3.90        3.85      2.53 o 
  -1   8  17        0.30        0.97      2.21 o 
   0   8  17      191.75      183.97     13.80 o 
   1   8  17       44.76       36.22      4.45 o 
   2   8  17       10.39       13.16      2.68 o 
   3   8  17       72.77       77.34      6.03 o 
   4   8  17       16.49       13.44      2.66 o 
   5   8  17       63.50       61.68      4.83 o 
   6   8  17       13.72        8.37      2.56 o 
   7   8  17        9.85       12.97      3.92 o 
   8   8  17       69.17       64.25      6.79 o 
   9   8  17       49.71       52.87      4.42 o 
  -1   9  17        5.23        8.37      2.86 o 
   0   9  17       64.33       58.11      5.35 o 
   1   9  17      104.04      118.56      6.05 o 
   2   9  17       27.03       20.08      3.18 o 
   3   9  17       36.40       39.22      4.10 o 
   4   9  17       45.95       43.48      6.03 o 
   5   9  17       41.55       36.44      3.93 o 
   6   9  17       36.78       32.78      6.94 o 
   7   9  17      397.27      412.52     16.29 o 
   8   9  17       10.42        9.95      3.77 o 
   9   9  17      119.13      116.44      8.75 o 
   1  10  17      105.41      116.43      6.44 o 
   2  10  17       36.86       36.03      4.17 o 
   3  10  17        8.29        7.14      4.52 o 
   4  10  17        1.98        2.49      2.45 o 
   5  10  17       77.76       78.56      5.24 o 
   6  10  17       13.62       13.93      2.99 o 
   7  10  17        1.11       -0.15      3.17 o 
  -2  -7  18       27.74       33.70      4.04 o 
  -1  -7  18        7.77       10.63      3.54 o 
   0  -7  18       18.59       22.74      3.50 o 
  -4  -6  18       94.02      102.03      5.60 o 
  -3  -6  18      362.12      382.30     20.66 o 
  -2  -6  18      111.95      134.12      6.36 o 
  -1  -6  18       96.35      105.93      5.67 o 
   0  -6  18      143.63      152.01      6.68 o 
   1  -6  18       12.86        9.80      4.22 o 
   2  -6  18      172.19      171.11      7.15 o 
   3  -6  18        2.14        2.61      2.25 o 
  -5  -5  18      147.00      164.35     11.24 o 
  -4  -5  18        2.40        3.62      2.24 o 
  -3  -5  18      138.48      130.43      8.97 o 
  -2  -5  18      544.89      552.74     13.82 o 
  -1  -5  18        1.14       -0.96      1.91 o 
   0  -5  18        2.59        6.87      2.34 o 
   1  -5  18        1.55        1.13      2.02 o 
   2  -5  18      102.48       93.61      5.43 o 
   3  -5  18       14.05       14.27      2.87 o 
   4  -5  18      139.00      150.50      6.68 o 
   5  -5  18       69.51       72.25      5.00 o 
  -6  -4  18        7.60       12.58      2.82 o 
  -5  -4  18      169.24      204.92      7.50 o 
  -4  -4  18      186.83      171.79      6.74 o 
  -3  -4  18        5.78        7.52      2.49 o 
  -2  -4  18       13.40       15.92      2.68 o 
  -1  -4  18      251.07      253.18      8.20 o 
   0  -4  18       25.21       22.97      2.94 o 
   1  -4  18       33.81       29.88      3.24 o 
   2  -4  18        0.20        1.99      1.85 o 
   3  -4  18       42.77       34.07      3.54 o 
   4  -4  18       12.11        8.97      2.49 o 
   5  -4  18      241.51      238.79      8.35 o 
   6  -4  18      256.62      277.65     11.69 o 
  -6  -3  18        2.45        1.84      2.18 o 
  -5  -3  18        7.16        6.20      2.23 o 
  -4  -3  18      121.05      111.54     10.03 o 
  -3  -3  18        3.28        0.60      1.81 o 
  -2  -3  18       76.67       74.11      4.38 o 
  -1  -3  18        6.93        5.03      1.92 o 
   0  -3  18       46.43       36.98      3.39 o 
   1  -3  18        5.91        2.63      2.79 o 
   2  -3  18       16.47       14.63      2.60 o 
   3  -3  18        0.23       -0.93      2.26 o 
   4  -3  18        2.12        1.19      1.85 o 
   5  -3  18        8.99        8.61      2.87 o 
   6  -3  18       48.81       55.58      4.53 o 
   7  -3  18        2.83        5.16      2.71 o 
  -6  -2  18       94.07      103.44      5.38 o 
  -5  -2  18        0.34        3.30      2.10 o 
  -4  -2  18      141.32      167.49      6.46 o 
  -3  -2  18        0.27        2.49      1.87 o 
  -2  -2  18        7.35        5.81      1.99 o 
  -1  -2  18       23.18       15.05      2.39 o 
   0  -2  18       19.93       17.51      2.49 o 
   1  -2  18        1.59        0.15      2.04 o 
   2  -2  18      358.24      338.53      9.23 o 
   3  -2  18      139.46      125.64      5.30 o 
   4  -2  18       17.19       13.50      2.45 o 
   5  -2  18       39.31       41.95      3.73 o 
   6  -2  18       19.47       16.85      2.72 o 
   7  -2  18        5.78        8.09      2.50 o 
   8  -2  18       69.39       64.56      6.94 o 
  -6  -1  18       36.30       41.21      3.77 o 
  -5  -1  18      255.59      290.85      6.80 o 
  -4  -1  18       26.71       34.71      3.40 o 
  -3  -1  18      125.17      125.44      6.64 o 
  -2  -1  18       91.89       92.16      5.58 o 
  -1  -1  18        6.86        6.40      1.96 o 
   0  -1  18        0.04        2.51      1.59 o 
   1  -1  18       10.82        8.88      2.03 o 
   2  -1  18       78.69       78.12      3.95 o 
   3  -1  18      296.85      291.56      8.29 o 
   4  -1  18       19.28       21.42      4.15 o 
   5  -1  18        0.93        1.51      1.81 o 
   6  -1  18       16.69       13.53      2.45 o 
   7  -1  18       69.84       62.22      4.26 o 
   8  -1  18        2.69       -1.21      3.02 o 
  -6   0  18       33.76       37.50      3.77 o 
  -5   0  18       46.31       47.54      3.91 o 
  -4   0  18        0.70       -0.08      1.79 o 
  -3   0  18       24.96       24.20      2.13 o 
  -2   0  18      138.19      128.62      4.97 o 
  -1   0  18       11.51        9.81      1.42 o 
   0   0  18       56.22       53.87      3.54 o 
   1   0  18      165.72      168.63      7.24 o 
   2   0  18       29.53       33.47      2.94 o 
   3   0  18       49.91       45.85      5.66 o 
   4   0  18       52.59       50.96      5.05 o 
   5   0  18       36.85       41.53      3.41 o 
   6   0  18        0.52       -0.79      1.59 o 
   7   0  18       16.71       16.53      2.56 o 
   8   0  18      103.82      110.41      7.69 o 
   9   0  18      136.75      134.39      9.05 o 
  -6   1  18        0.63        4.35      2.39 o 
  -5   1  18       26.97       23.84      4.52 o 
  -4   1  18        2.27        2.25      2.34 o 
  -3   1  18        3.61        3.18      1.95 o 
  -2   1  18       10.70        9.83      1.53 o 
  -1   1  18      107.84      103.46      4.13 o 
   0   1  18        0.83        1.03      1.16 o 
   1   1  18       40.13       40.79      2.23 o 
   2   1  18       60.88       53.88      2.48 o 
   3   1  18       25.25       27.29      2.01 o 
   4   1  18        0.74        2.31      1.67 o 
   5   1  18       36.04       38.62      4.22 o 
   6   1  18       78.90       79.23      4.14 o 
   7   1  18       34.03       30.91      3.13 o 
   8   1  18       35.42       41.18      5.28 o 
   9   1  18        1.02        4.07      3.32 o 
  -6   2  18        0.23        0.55      2.10 o 
  -5   2  18       26.39       24.33      4.90 o 
  -4   2  18        0.53       -0.80      1.84 o 
  -3   2  18       84.59       89.14      4.53 o 
  -2   2  18        4.35        3.63      1.84 o 
  -1   2  18      162.99      166.69      6.26 o 
   0   2  18        4.49        6.02      1.35 o 
   1   2  18      599.94      570.91      9.79 o 
   2   2  18      138.32      132.67      3.74 o 
   3   2  18      439.86      452.61      8.31 o 
   4   2  18       41.51       38.99      2.45 o 
   5   2  18      440.47      437.11      8.22 o 
   6   2  18      179.01      191.33      5.81 o 
   7   2  18       46.35       49.25      4.21 o 
   8   2  18        0.76       -1.36      2.71 o 
   9   2  18        7.54        5.13      3.32 o 
  10   2  18        0.00       -1.51      3.02 o 
  -5   3  18        1.40       -0.32      2.17 o 
  -4   3  18      107.30      109.25      5.44 o 
  -3   3  18       71.35       64.47      4.38 o 
  -2   3  18        0.59       -0.87      1.74 o 
  -1   3  18      297.58      304.08      8.70 o 
   0   3  18      146.64      141.26      6.49 o 
   1   3  18       42.17       40.09      2.17 o 
   2   3  18      128.40      122.99      3.57 o 
   3   3  18      550.38      544.52      9.56 o 
   4   3  18      405.67      414.08      7.88 o 
   5   3  18        4.27        5.76      1.48 o 
   6   3  18       15.68       13.83      1.78 o 
   7   3  18        0.75        0.80      1.33 o 
   8   3  18        0.06       -0.49      1.65 o 
   9   3  18        0.43       -0.98      3.09 o 
  10   3  18      244.09      250.07     21.27 o 
  -5   4  18        2.17        3.07      2.50 o 
  -4   4  18       93.64       89.93      5.29 o 
  -3   4  18       38.05       31.90      3.59 o 
  -2   4  18        1.58       -0.89      1.78 o 
  -1   4  18        0.07        0.56      1.81 o 
   0   4  18      960.71      918.16     18.96 o 
   1   4  18       22.55       25.79      2.85 o 
   2   4  18        4.73        4.29      1.88 o 
   3   4  18        0.51        0.32      1.13 o 
   4   4  18       92.27       78.37      3.02 o 
   5   4  18      123.89      118.31      3.82 o 
   6   4  18        4.10        4.48      1.45 o 
   7   4  18      143.84      164.07      4.64 o 
   8   4  18       59.34       64.41      4.14 o 
   9   4  18       59.01       58.45      4.25 o 
  10   4  18       61.84       61.13      4.52 o 
  -4   5  18       28.65       30.16      3.91 o 
  -3   5  18       35.99       38.36      4.09 o 
  -2   5  18       39.05       39.33      3.84 o 
  -1   5  18       63.08       61.91      6.49 o 
   0   5  18        8.29       11.49      2.57 o 
   1   5  18       88.15       90.24      4.64 o 
   2   5  18        3.83        5.15      2.26 o 
   3   5  18       22.21       27.84      3.03 o 
   4   5  18      287.48      301.57      6.42 o 
   5   5  18      104.07      107.39      4.09 o 
   6   5  18        9.34        9.86      1.75 o 
   7   5  18        8.31        9.27      1.91 o 
   8   5  18        4.43        7.63      2.34 o 
   9   5  18       46.98       48.89      4.05 o 
  10   5  18        0.24        1.13      2.79 o 
  -4   6  18       34.56       37.35      4.35 o 
  -3   6  18       97.16       86.51     10.33 o 
  -2   6  18      200.43      199.69      7.68 o 
  -1   6  18       32.72       35.47      3.77 o 
   0   6  18        0.03       -0.66      1.85 o 
   1   6  18        3.40        1.01      2.41 o 
   2   6  18       38.38       28.71      3.22 o 
   3   6  18       21.91       14.69      5.13 o 
   4   6  18       19.52       22.74      2.90 o 
   5   6  18      175.44      164.31      6.23 o 
   6   6  18       50.57       45.57      2.88 o 
   7   6  18      324.86      333.75      8.87 o 
   8   6  18       15.41       20.66      2.93 o 
   9   6  18        0.30        1.21      2.13 o 
  10   6  18        1.71        0.72      2.18 o 
  -3   7  18      139.20      151.60      7.13 o 
  -2   7  18       61.58       57.83      4.96 o 
  -1   7  18       57.52       48.43      6.26 o 
   0   7  18        7.01        7.28      2.38 o 
   1   7  18       15.71        7.99      2.42 o 
   2   7  18       16.00       16.27      2.86 o 
   3   7  18        0.46        0.87      1.88 o 
   4   7  18      166.02      158.67      6.33 o 
   5   7  18        3.61        5.66      2.24 o 
   6   7  18       16.32       11.04      2.79 o 
   7   7  18       72.23       89.14      6.94 o 
   8   7  18        0.00       -0.96      1.92 o 
   9   7  18       12.02       15.93      2.93 o 
  10   7  18        1.38        0.42      2.29 o 
  -1   8  18        0.04       -0.21      2.21 o 
   0   8  18        7.88        7.52      2.68 o 
   1   8  18       90.40       98.90      5.40 o 
   2   8  18        9.41        9.30      2.57 o 
   3   8  18       17.40       12.84      2.75 o 
   4   8  18       27.66       30.47      3.62 o 
   5   8  18       52.67       49.05      4.36 o 
   6   8  18        0.16        0.09      1.95 o 
   7   8  18        0.02       -1.13      2.26 o 
   8   8  18       98.64      120.36      8.45 o 
   9   8  18       11.46        7.39      3.77 o 
   0   9  18       98.09      112.44      6.20 o 
   1   9  18       13.18       16.67      3.22 o 
   2   9  18       62.01       55.56      5.20 o 
   3   9  18        4.05        2.66      2.32 o 
   4   9  18        0.44        0.90      3.17 o 
   5   9  18       77.81       84.25      5.22 o 
   6   9  18       16.28       19.75      3.92 o 
   7   9  18       49.84       49.32      6.18 o 
   8   9  18       22.18       26.09      5.28 o 
   2  10  18       83.24       91.65      5.98 o 
   3  10  18        6.17        2.85      2.60 o 
   4  10  18      278.66      282.28      9.68 o 
   5  10  18       32.35       29.34      9.28 o 
   6  10  18        2.94        0.45      2.56 o 
   7  10  18      191.12      208.90     11.61 o 
  -3  -6  19       14.26       15.11      6.64 o 
  -2  -6  19       41.28       33.82      5.73 o 
  -1  -6  19        0.59        0.30      2.13 o 
   0  -6  19       17.55       17.04      3.00 o 
   1  -6  19       44.46       45.39      4.35 o 
   2  -6  19       98.66       93.01      7.77 o 
  -4  -5  19       25.10       27.23      3.62 o 
  -3  -5  19       18.50       14.65      2.92 o 
  -2  -5  19      140.18      154.30      8.90 o 
  -1  -5  19        3.85        7.83      2.50 o 
   0  -5  19        1.57       -0.26      2.02 o 
   1  -5  19       56.57       54.39      5.96 o 
   2  -5  19       55.21       52.59      4.51 o 
   3  -5  19       50.15       50.04      4.51 o 
   4  -5  19        0.21        1.01      4.90 o 
  -5  -4  19       85.68       84.08      5.17 o 
  -4  -4  19        7.56        5.18      2.87 o 
  -3  -4  19       29.10       29.16      4.37 o 
  -2  -4  19        3.32        3.50      2.08 o 
  -1  -4  19      146.63      158.54      6.48 o 
   0  -4  19       61.84       60.36      4.31 o 
   1  -4  19       14.91       12.20      2.66 o 
   2  -4  19       90.08       89.10      5.00 o 
   3  -4  19       29.71       32.48      3.67 o 
   4  -4  19       86.76       96.30      5.39 o 
   5  -4  19        2.18        0.87      2.29 o 
  -6  -3  19       14.04       15.93      3.09 o 
  -5  -3  19       32.45       32.52      5.81 o 
  -4  -3  19       65.29       77.01      4.70 o 
  -3  -3  19        0.68        1.24      1.99 o 
  -2  -3  19        1.88       -0.59      2.87 o 
  -1  -3  19       23.46       28.42      3.30 o 
   0  -3  19       94.56       93.70      4.92 o 
   1  -3  19       26.85       20.98      2.96 o 
   2  -3  19      188.47      175.45      6.66 o 
   3  -3  19        2.95        2.46      2.06 o 
   4  -3  19      241.64      247.63     16.67 o 
   5  -3  19        2.83        4.57      2.34 o 
   6  -3  19        7.85        7.08      2.55 o 
  -6  -2  19      129.46      149.04      6.46 o 
  -5  -2  19      329.56      360.81     20.74 o 
  -4  -2  19      236.75      238.89     21.04 o 
  -3  -2  19       11.18       12.23      2.53 o 
  -2  -2  19       18.73       20.22      2.83 o 
  -1  -2  19        2.37        1.92      3.62 o 
   0  -2  19       68.11       58.13      3.91 o 
   1  -2  19       12.43       14.92      2.50 o 
   2  -2  19       13.65       15.21      2.53 o 
   3  -2  19      296.98      276.47      8.27 o 
   4  -2  19        0.49        0.30      1.81 o 
   5  -2  19        2.19        1.31      1.85 o 
   6  -2  19        8.22        2.44      2.18 o 
   7  -2  19        6.72        2.36      4.00 o 
  -6  -1  19       30.48       38.76      6.03 o 
  -5  -1  19      226.15      245.55     10.56 o 
  -4  -1  19       19.51       15.99      2.79 o 
  -3  -1  19        5.40        3.47      2.41 o 
  -2  -1  19       37.53       28.84      3.15 o 
  -1  -1  19        1.25        1.06      1.70 o 
   0  -1  19       49.18       42.74      3.51 o 
   1  -1  19       16.80       15.44      2.42 o 
   2  -1  19       76.34       71.98      4.06 o 
   3  -1  19       35.46       30.05      3.04 o 
   4  -1  19        0.01       -1.58      4.00 o 
   5  -1  19      171.29      174.77      8.22 o 
   6  -1  19       11.16       12.23      2.50 o 
   7  -1  19       25.24       16.05      3.47 o 
   8  -1  19       46.85       39.97      5.58 o 
  -6   0  19       16.10       18.15      6.18 o 
  -5   0  19        0.05        0.58      2.03 o 
  -4   0  19        3.68        3.45      2.06 o 
  -3   0  19       32.25       28.55      2.32 o 
  -2   0  19        8.24       10.17      2.20 o 
  -1   0  19       12.47        5.37      1.92 o 
   0   0  19        7.88       10.43      2.19 o 
   1   0  19       49.03       54.99      7.69 o 
   2   0  19        2.12        4.37      2.71 o 
   3   0  19      103.24      112.34      4.89 o 
   4   0  19      221.55      223.85      7.15 o 
   5   0  19       61.13       63.20      3.94 o 
   6   0  19        4.01        3.62      2.03 o 
   7   0  19        0.31        2.08      1.97 o 
   8   0  19       11.86        7.84      3.62 o 
  -6   1  19        0.06       -0.65      2.13 o 
  -5   1  19       32.91       37.24      5.20 o 
  -4   1  19       39.72       48.66      7.54 o 
  -3   1  19        4.28        4.10      2.01 o 
  -2   1  19       19.81       23.94      2.28 o 
  -1   1  19       29.05       26.11      2.09 o 
   0   1  19        0.01       -0.56      1.12 o 
   1   1  19        2.40        2.33      1.19 o 
   2   1  19       84.31       80.20      3.90 o 
   3   1  19        2.22        2.26      4.52 o 
   4   1  19      228.79      219.21      6.91 o 
   5   1  19       99.13       96.98      4.51 o 
   6   1  19      135.66      151.52      5.76 o 
   7   1  19       62.00       65.86      4.22 o 
   8   1  19        0.03       -1.21      2.41 o 
   9   1  19      186.88      198.34     10.71 o 
  -5   2  19       10.28       13.25      3.47 o 
  -4   2  19      600.52      619.62     29.79 o 
  -3   2  19       48.16       45.21      4.22 o 
  -2   2  19       12.62       14.24      2.45 o 
  -1   2  19      177.74      188.82      6.41 o 
   0   2  19      390.42      371.56      7.31 o 
   1   2  19      194.45      202.88      5.94 o 
   2   2  19       71.28       67.80      2.80 o 
   3   2  19       21.83       23.23      2.38 o 
   4   2  19      253.10      260.02      5.83 o 
   5   2  19        0.02        1.02      1.28 o 
   6   2  19       12.97       14.25      2.45 o 
   7   2  19       22.56       24.78      3.92 o 
   8   2  19       29.45       32.88      5.13 o 
   9   2  19       20.63       22.02      4.68 o 
  -5   3  19        7.01        8.45      2.79 o 
  -4   3  19       51.45       61.94      7.16 o 
  -3   3  19       15.97       14.77      3.17 o 
  -2   3  19       66.85       70.95      4.41 o 
  -1   3  19      139.15      144.44      5.79 o 
   0   3  19        0.01       -0.28      1.81 o 
   1   3  19      111.77      112.90      5.73 o 
   2   3  19       86.38       79.90      3.00 o 
   3   3  19       66.57       59.51      2.69 o 
   4   3  19      123.45      117.50      3.71 o 
   5   3  19        1.32        0.97      1.27 o 
   6   3  19        0.17       -0.35      1.30 o 
   7   3  19       15.45       12.05      1.88 o 
   8   3  19        2.95        4.85      2.13 o 
   9   3  19        3.33        3.19      2.17 o 
  -4   4  19      279.82      307.21      9.93 o 
  -3   4  19        1.08        0.15      2.06 o 
  -2   4  19        1.04       -0.97      1.95 o 
  -1   4  19      126.02      120.63      5.51 o 
   0   4  19      302.63      309.71      9.02 o 
   1   4  19       58.92       65.95      3.90 o 
   2   4  19        7.57       11.38      2.31 o 
   3   4  19        0.60       -0.56      1.12 o 
   4   4  19      304.78      308.71      6.61 o 
   5   4  19       13.17       12.10      1.75 o 
   6   4  19       44.23       48.70      2.91 o 
   7   4  19       12.76       14.83      1.94 o 
   8   4  19       30.13       33.34      3.35 o 
   9   4  19       45.81       53.41      4.14 o 
  10   4  19       65.46       67.93      4.68 o 
  -4   5  19        0.02       -0.30      3.85 o 
  -3   5  19       20.92       24.99      4.68 o 
  -2   5  19       20.13       23.20      3.37 o 
  -1   5  19       70.23       64.16      4.46 o 
   0   5  19      287.47      300.94     20.81 o 
   1   5  19       39.02       37.24      3.59 o 
   2   5  19        2.86        5.76      2.13 o 
   3   5  19      151.72      151.20      5.91 o 
   4   5  19        0.03       -0.23      1.74 o 
   5   5  19       41.39       43.37      2.66 o 
   6   5  19      238.43      245.11      7.57 o 
   7   5  19       17.61       18.43      2.20 o 
   8   5  19        6.52        6.37      2.41 o 
   9   5  19       29.70       23.34      3.54 o 
  10   5  19       48.32       46.83      4.21 o 
  -3   6  19      267.87      309.98     10.25 o 
  -2   6  19        3.59        0.05      2.21 o 
  -1   6  19      118.20      124.89      8.52 o 
   0   6  19      122.50      124.30      5.94 o 
   1   6  19      397.92      387.55     10.79 o 
   2   6  19      117.30      117.17      5.54 o 
   3   6  19       35.08       40.93      3.78 o 
   4   6  19        0.59       -0.34      1.74 o 
   5   6  19        3.26        0.28      2.11 o 
   6   6  19       93.82      102.12      5.06 o 
   7   6  19       22.13       29.47      3.11 o 
   8   6  19       95.83       88.49      4.75 o 
   9   6  19       51.07       50.99      4.21 o 
  -2   7  19       12.37       16.59      4.30 o 
  -1   7  19        4.53        1.48      2.28 o 
   0   7  19        3.60        2.37      3.85 o 
   1   7  19      100.44      103.72     11.69 o 
   2   7  19        4.81        3.10      2.06 o 
   3   7  19       25.43       37.30      3.80 o 
   4   7  19      112.77      118.78      5.65 o 
   5   7  19       22.58       19.33      3.24 o 
   6   7  19       73.36       71.73      4.64 o 
   7   7  19       30.92       25.04      4.68 o 
   8   7  19        8.45       12.78      2.71 o 
   9   7  19        0.55       -1.06      2.11 o 
  -1   8  19       25.22       25.40      3.82 o 
   0   8  19        3.75        1.96      2.25 o 
   1   8  19        8.52        7.06      2.64 o 
   2   8  19        0.98       -1.34      3.54 o 
   3   8  19       25.51       17.32      3.32 o 
   4   8  19       63.16       63.53      4.85 o 
   5   8  19        2.09        4.41      3.17 o 
   6   8  19       41.38       43.74      6.41 o 
   7   8  19       22.92       18.25      4.37 o 
   8   8  19        4.48        7.54      3.77 o 
   1   9  19       31.04       27.48      3.87 o 
   2   9  19        3.10        2.05      2.43 o 
   3   9  19       10.71       12.69      5.58 o 
   4   9  19       17.02       23.01      3.39 o 
   5   9  19        1.75        1.01      2.21 o 
   6   9  19       34.37       36.88      5.81 o 
   7   9  19       10.34       11.46      4.07 o 
   4  10  19        0.02        0.05      2.45 o 
   5  10  19       33.66       35.60      4.36 o 
  -3  -5  20        6.76        5.54      2.49 o 
  -2  -5  20        1.51        3.54      2.28 o 
  -1  -5  20        9.62        7.17      2.79 o 
   0  -5  20       51.59       50.69      4.55 o 
   1  -5  20        9.62        2.89      2.38 o 
   2  -5  20       78.06       85.94      5.26 o 
   3  -5  20       15.48       12.00      2.90 o 
  -4  -4  20       18.08       19.53      3.70 o 
  -3  -4  20       56.36       59.09      4.70 o 
  -2  -4  20       60.58       60.16      4.68 o 
  -1  -4  20      159.27      157.33      6.66 o 
   0  -4  20       28.58       29.54      3.61 o 
   1  -4  20       23.02       23.58      3.15 o 
   2  -4  20       58.86       59.90      4.72 o 
   3  -4  20        6.03        3.61      2.45 o 
   4  -4  20       26.51       23.29      4.90 o 
  -5  -3  20      659.63      745.08     31.60 o 
  -4  -3  20        2.02        6.36      2.50 o 
  -3  -3  20       50.13       56.22      4.68 o 
  -2  -3  20        6.26        7.66      2.46 o 
  -1  -3  20      157.10      157.13     13.35 o 
   0  -3  20        1.50        1.11      2.06 o 
   1  -3  20        3.59        3.56      2.10 o 
   2  -3  20        5.29        6.46      2.28 o 
   3  -3  20       37.90       33.45      3.56 o 
   4  -3  20        7.95        8.50      2.53 o 
   5  -3  20      209.66      228.49      8.13 o 
   6  -3  20      140.44      150.40      6.71 o 
  -5  -2  20       33.50       32.50      6.41 o 
  -4  -2  20      283.63      305.72     14.18 o 
  -3  -2  20       58.54       64.47      8.45 o 
  -2  -2  20       72.61       83.10      4.63 o 
  -1  -2  20        2.03        1.35      1.85 o 
   0  -2  20        6.54        3.99      1.95 o 
   1  -2  20        2.57        4.22      1.98 o 
   2  -2  20      153.25      151.85      7.09 o 
   3  -2  20      336.78      344.52      9.79 o 
   4  -2  20       49.47       51.27      4.20 o 
   5  -2  20       10.05       10.76      2.55 o 
   6  -2  20       33.08       35.02      3.84 o 
   7  -2  20      374.04      386.01     11.20 o 
  -5  -1  20       12.74       11.01      4.52 o 
  -4  -1  20       62.82       75.60      5.66 o 
  -3  -1  20        0.52        1.91      2.06 o 
  -2  -1  20        0.01        0.28      1.78 o 
  -1  -1  20       23.72       20.77      2.79 o 
   0  -1  20       50.43       55.92      3.91 o 
   1  -1  20        0.11       -0.76      1.52 o 
   2  -1  20      360.84      354.68      9.70 o 
   3  -1  20        1.93        2.18      1.92 o 
   4  -1  20      615.98      631.66     22.32 o 
   5  -1  20        0.59        1.55      3.17 o 
   6  -1  20        0.06        1.24      1.97 o 
   7  -1  20      115.57      116.44      5.65 o 
  -5   0  20        0.00        0.45      3.32 o 
  -4   0  20       29.27       29.71      5.73 o 
  -3   0  20       27.20       31.58      3.30 o 
  -2   0  20       44.83       48.01      6.18 o 
  -1   0  20        5.90        8.61      4.07 o 
   0   0  20      101.57      110.83      4.99 o 
   1   0  20        0.42        1.69      1.76 o 
   2   0  20       55.64       47.14      3.73 o 
   3   0  20        0.02       -0.67      1.34 o 
   4   0  20       36.66       33.17      3.29 o 
   5   0  20      114.84      124.95     12.97 o 
   6   0  20        2.16        2.90      2.34 o 
   7   0  20       23.05       30.24      4.37 o 
   8   0  20      338.75      341.63     14.03 o 
  -5   1  20       12.16       13.92      2.90 o 
  -4   1  20       25.85       26.77      3.40 o 
  -3   1  20        3.99        3.98      2.11 o 
  -2   1  20      140.30      146.96      5.74 o 
  -1   1  20      145.93      147.28      4.26 o 
   0   1  20        8.87       10.08      2.17 o 
   1   1  20       69.81       67.86     11.99 o 
   2   1  20       39.17       37.62      5.73 o 
   3   1  20        8.17        7.99      2.06 o 
   4   1  20      346.61      334.83      9.15 o 
   5   1  20      443.46      430.20     10.84 o 
   6   1  20      100.26       99.72      4.90 o 
   7   1  20      386.14      405.65     10.77 o 
   8   1  20        9.97        8.14      3.62 o 
  -5   2  20        8.55        7.12      2.87 o 
  -4   2  20       25.01       32.94      4.52 o 
  -3   2  20       26.62       21.69      3.04 o 
  -2   2  20       73.08       63.71      4.20 o 
  -1   2  20       63.23       58.39      3.93 o 
   0   2  20       57.95       59.42      4.98 o 
   1   2  20       21.46       22.25      1.98 o 
   2   2  20       91.49       93.51      3.31 o 
   3   2  20        0.07       -0.57      1.14 o 
   4   2  20       84.25       82.43      5.43 o 
   5   2  20        0.55       -0.79      1.59 o 
   6   2  20        2.01        0.60      1.81 o 
   7   2  20       90.05       88.27      4.59 o 
   8   2  20        0.00        2.71      3.02 o 
   9   2  20        0.49       -1.58      3.17 o 
  -4   3  20      113.30      138.59     10.33 o 
  -3   3  20        4.60       -0.09      2.21 o 
  -2   3  20      150.32      162.06      9.13 o 
  -1   3  20       33.73       32.20      5.73 o 
   0   3  20      148.52      151.81      5.86 o 
   1   3  20        0.61        0.63      1.81 o 
   2   3  20        4.90        4.23      1.46 o 
   3   3  20        0.04        1.13      1.18 o 
   4   3  20       29.70       32.75      2.33 o 
   5   3  20        0.68       -0.63      1.27 o 
   6   3  20      100.99      108.13      3.81 o 
   7   3  20        7.16        5.86      1.65 o 
   8   3  20        7.11       13.12      3.77 o 
   9   3  20        0.22       -0.30      3.02 o 
  -4   4  20       59.37       65.71      6.86 o 
  -3   4  20        0.25       -0.20      2.09 o 
  -2   4  20        2.30        1.85      2.15 o 
  -1   4  20        7.75        5.99      2.34 o 
   0   4  20       42.45       40.47      3.84 o 
   1   4  20       11.72       15.99      2.71 o 
   2   4  20        0.95       -0.69      1.62 o 
   3   4  20       17.76       13.94      2.39 o 
   4   4  20        0.30       -0.31      1.23 o 
   5   4  20        0.00       -0.36      1.51 o 
   6   4  20       54.56       64.64      4.18 o 
   7   4  20        4.26        4.85      1.75 o 
   8   4  20        1.02        2.64      1.97 o 
   9   4  20       22.81       22.87      3.11 o 
  -3   5  20        1.03        0.28      2.20 o 
  -2   5  20        6.61       11.93      2.86 o 
  -1   5  20       20.50       19.92      3.85 o 
   0   5  20      277.13      266.34     14.25 o 
   1   5  20      458.57      483.26     12.38 o 
   2   5  20       26.84       31.46      3.37 o 
   3   5  20       25.94       14.12      2.57 o 
   4   5  20        4.18        4.60      2.19 o 
   5   5  20        0.17        0.40      1.92 o 
   6   5  20       15.67       16.30      2.09 o 
   7   5  20       25.85       30.14      2.63 o 
   8   5  20      134.22      141.97      5.76 o 
   9   5  20       12.48       15.10      2.81 o 
  -2   6  20        6.21        7.57      3.62 o 
  -1   6  20        7.91        9.20      2.71 o 
   0   6  20        4.79        5.31      2.42 o 
   1   6  20      348.49      360.47     10.63 o 
   2   6  20        6.31        4.00      4.00 o 
   3   6  20        1.09        5.92      2.28 o 
   4   6  20        9.84        7.92      2.53 o 
   5   6  20       90.89      115.63      5.47 o 
   6   6  20        3.89        5.13      2.23 o 
   7   6  20      116.13      127.14      5.30 o 
   8   6  20      173.34      161.69      6.86 o 
   9   6  20       37.22       40.94      4.00 o 
  -1   7  20        3.45        5.80      2.61 o 
   0   7  20       25.61       29.07      4.52 o 
   1   7  20      114.44      112.06      5.75 o 
   2   7  20       30.98       33.10      3.80 o 
   3   7  20       16.37       14.13      2.96 o 
   4   7  20        8.98        8.88      5.51 o 
   5   7  20        5.76        6.80      2.40 o 
   6   7  20        1.38        1.85      2.18 o 
   7   7  20       32.90       30.17      4.98 o 
   8   7  20        0.08       -0.45      3.17 o 
   9   7  20       38.37       36.80      5.73 o 
   0   8  20       34.78       34.92      4.19 o 
   1   8  20        1.50        2.37      5.05 o 
   2   8  20       36.00       33.31      3.91 o 
   3   8  20       56.34       47.26      4.51 o 
   4   8  20       24.37       19.29      3.18 o 
   5   8  20       12.24        9.05      2.77 o 
   6   8  20       16.96       21.84      3.41 o 
   7   8  20       20.06       19.61      4.52 o 
   8   8  20        0.42       -0.30      3.32 o 
   2   9  20      308.19      354.58     11.27 o 
   3   9  20      131.34      146.08      7.00 o 
   4   9  20       23.95       27.74      3.78 o 
   5   9  20      141.56      154.45      7.03 o 
   6   9  20       56.31       60.79      5.11 o 
   7   9  20       59.75       61.54      7.09 o 
  -1  -5  21       42.68       49.18      4.57 o 
   0  -5  21       24.01       25.45      3.51 o 
   1  -5  21       11.88       12.39      2.94 o 
  -3  -4  21        0.02        1.51      2.71 o 
  -2  -4  21        0.15       -0.90      2.41 o 
  -1  -4  21      101.37      110.23      5.78 o 
   0  -4  21       62.30       75.62      4.85 o 
   1  -4  21        4.23        3.38      2.38 o 
   2  -4  21        0.03       -1.01      2.03 o 
   3  -4  21        1.37       -1.00      1.99 o 
  -4  -3  21      200.77      218.92      8.16 o 
  -3  -3  21      104.37      120.61      5.99 o 
  -2  -3  21       11.00       13.61      4.30 o 
  -1  -3  21        8.48        5.58      2.39 o 
   0  -3  21      218.22      227.63      8.03 o 
   1  -3  21        3.74        3.14      3.24 o 
   2  -3  21       28.63       22.23      3.77 o 
   3  -3  21        8.34        7.08      2.45 o 
   4  -3  21       68.69       76.67      4.92 o 
   5  -3  21        0.04       -1.06      2.13 o 
  -4  -2  21       40.73       64.72      4.93 o 
  -3  -2  21        1.31        0.28      2.13 o 
  -2  -2  21       43.16       51.70      4.29 o 
  -1  -2  21        4.77        7.93      2.42 o 
   0  -2  21        0.78        2.32      2.03 o 
   1  -2  21      151.09      144.93      7.16 o 
   2  -2  21      109.59       95.57      5.00 o 
   3  -2  21       55.66       69.03     13.57 o 
   4  -2  21       11.95        7.71      2.36 o 
   5  -2  21      122.66      126.02      6.49 o 
   6  -2  21       35.36       33.01      3.73 o 
  -4  -1  21      113.51      111.61      9.20 o 
  -3  -1  21        0.85        3.08      2.17 o 
  -2  -1  21       19.63       28.13      4.30 o 
  -1  -1  21        1.50        2.05      1.99 o 
   0  -1  21        4.05        5.34      2.06 o 
   1  -1  21       11.56       13.91      2.61 o 
   2  -1  21        0.93        1.84      1.84 o 
   3  -1  21       50.96       53.07     10.26 o 
   4  -1  21        9.84        8.62      2.34 o 
   5  -1  21       19.00       22.34      2.99 o 
   6  -1  21        1.21        0.82      2.08 o 
   7  -1  21      109.33      122.46      5.97 o 
  -4   0  21      124.01      169.38     11.16 o 
  -3   0  21      100.74      120.06      9.35 o 
  -2   0  21        0.64        1.14      1.95 o 
  -1   0  21      109.95      129.37      5.55 o 
   0   0  21       56.58       47.63      5.13 o 
   1   0  21       46.52       53.53      3.79 o 
   2   0  21       62.09       70.49      4.16 o 
   3   0  21        1.92        1.65      1.84 o 
   4   0  21      196.33      204.22      7.11 o 
   5   0  21        2.18        0.19      1.91 o 
   6   0  21       15.54       16.94      3.02 o 
   7   0  21       42.34       37.80      3.73 o 
  -4   1  21       13.16       11.16      4.83 o 
  -3   1  21      123.90      164.56     11.01 o 
  -2   1  21       53.15       53.24      7.09 o 
  -1   1  21        3.16       -1.51      3.02 o 
   0   1  21       70.26       78.52      4.21 o 
   1   1  21       60.14       57.15      6.03 o 
   2   1  21       17.68       21.27      3.47 o 
   3   1  21       18.76       18.12      2.57 o 
   4   1  21      105.33      107.44      9.43 o 
   5   1  21       28.40       30.35      4.37 o 
   6   1  21       18.11       10.81      2.56 o 
   7   1  21       27.98       25.36      3.14 o 
   8   1  21      119.42      135.45      8.45 o 
  -4   2  21        1.70        1.76      2.34 o 
  -3   2  21       28.04       30.38      3.48 o 
  -2   2  21       13.19       10.99      2.57 o 
  -1   2  21        9.69        7.32      2.19 o 
   0   2  21        0.54        4.37      1.95 o 
   1   2  21      251.67      279.75      6.23 o 
   2   2  21       92.68       90.52      7.62 o 
   3   2  21       13.60       17.25      2.45 o 
   4   2  21        7.38        2.85      1.88 o 
   5   2  21      102.87      106.50      4.96 o 
   6   2  21       91.40       89.22      4.68 o 
   7   2  21       57.05       60.23      4.16 o 
   8   2  21       38.91       34.54      5.13 o 
  -4   3  21        0.15       -0.73      3.62 o 
  -3   3  21        3.88        0.60      5.58 o 
  -2   3  21        1.00        2.48      2.17 o 
  -1   3  21        0.00       -0.92      1.84 o 
   0   3  21        4.53        3.77      3.09 o 
   1   3  21       14.17       14.28      3.32 o 
   2   3  21        7.22       12.73      2.34 o 
   3   3  21      148.18      146.81      4.33 o 
   4   3  21       24.20       23.57      2.15 o 
   5   3  21        2.80        2.00      1.65 o 
   6   3  21      118.49      117.93      5.20 o 
   7   3  21        1.24        1.06      2.56 o 
   8   3  21       20.96       20.21      4.37 o 
  -3   4  21       34.23       33.44      3.84 o 
  -2   4  21       15.63       13.37      2.90 o 
  -1   4  21        7.40        9.30      2.57 o 
   0   4  21      106.63      112.18      5.47 o 
   1   4  21       14.87       13.60      2.72 o 
   2   4  21        0.14        3.20      1.95 o 
   3   4  21        1.82        2.48      1.95 o 
   4   4  21       73.80       83.63      4.57 o 
   5   4  21       11.58       14.46      1.96 o 
   6   4  21        0.86        0.62      1.52 o 
   7   4  21        4.41        2.54      1.68 o 
   8   4  21       33.45       38.65      3.51 o 
   9   4  21        2.68        7.09      3.47 o 
  -3   5  21        4.08        5.47      2.72 o 
  -2   5  21       34.82       50.04      4.60 o 
  -1   5  21       35.62       32.65      5.28 o 
   0   5  21      273.43      293.02      9.31 o 
   1   5  21      312.41      293.19      9.21 o 
   2   5  21       16.73       15.82      3.02 o 
   3   5  21       45.56       56.81      4.13 o 
   4   5  21       10.67       12.82      2.64 o 
   5   5  21      108.41      101.00      7.92 o 
   6   5  21      167.94      180.69      5.18 o 
   7   5  21      165.46      162.98      6.94 o 
   8   5  21      125.58      130.50      5.54 o 
   9   5  21        0.04       -0.99      1.97 o 
  -2   6  21      105.86      110.31      6.12 o 
  -1   6  21        2.11       -0.71      2.64 o 
   0   6  21       82.41       90.76      5.32 o 
   1   6  21       24.98       25.98      3.51 o 
   2   6  21       92.57      104.61      5.88 o 
   3   6  21       19.15       25.13      3.37 o 
   4   6  21        3.01       -0.98      1.95 o 
   5   6  21        4.61        7.47      2.49 o 
   6   6  21      121.83      119.86      5.76 o 
   7   6  21      548.72      569.68     19.16 o 
   8   6  21      211.37      225.93      8.75 o 
  -1   7  21       73.51       93.29     11.92 o 
   0   7  21        6.56        4.70      2.57 o 
   1   7  21        2.65        8.68      2.79 o 
   2   7  21      123.10      123.06      6.16 o 
   3   7  21       89.73       87.75      7.24 o 
   4   7  21        0.08       -0.08      1.87 o 
   5   7  21       35.82       30.01      3.67 o 
   6   7  21       10.37       16.93      3.03 o 
   7   7  21        6.83        7.24      3.62 o 
   8   7  21        0.71        4.22      3.47 o 
   1   8  21       80.51       88.71      5.83 o 
   2   8  21        0.10       -0.04      2.28 o 
   3   8  21       13.94       19.46      3.30 o 
   4   8  21       11.39       13.94      3.01 o 
   5   8  21       57.53       56.55      4.94 o 
   6   8  21        1.30       -1.10      2.21 o 
   7   8  21       18.41       20.66      4.68 o 
   4   9  21       22.28       23.23      3.73 o 
   5   9  21      118.72      136.17      6.82 o 
  -1  -4  22       52.81       59.51      4.81 o 
   0  -4  22        6.30        7.55      2.72 o 
   1  -4  22        2.73        3.18      2.28 o 
   2  -4  22      110.04      104.29      8.67 o 
  -3  -3  22      212.30      249.43      8.82 o 
  -2  -3  22       78.01       82.92      6.03 o 
  -1  -3  22      188.96      238.42     20.36 o 
   0  -3  22       68.17       78.32      8.90 o 
   1  -3  22        7.10       10.15      2.72 o 
   2  -3  22      146.92      144.90      6.55 o 
   3  -3  22       29.48       30.69      3.69 o 
   4  -3  22       69.56       65.90      5.07 o 
  -3  -2  22      196.30      231.38     17.72 o 
  -2  -2  22       17.21       24.60      3.41 o 
  -1  -2  22       10.20        6.98      4.15 o 
   0  -2  22      378.29      447.65     12.02 o 
   1  -2  22        2.62        4.60      3.54 o 
   2  -2  22       69.56       78.27      4.70 o 
   3  -2  22        1.45        2.46      2.14 o 
   4  -2  22        7.74       11.63      2.75 o 
   5  -2  22      117.24      116.06      5.82 o 
  -4  -1  22      112.55      122.93      9.80 o 
  -3  -1  22       98.56      118.75     12.67 o 
  -2  -1  22        1.81        1.08      2.02 o 
  -1  -1  22        0.64        0.84      1.98 o 
   0  -1  22        0.04       -0.90      1.81 o 
   1  -1  22      145.11      154.83     16.59 o 
   2  -1  22       49.25       52.40      4.20 o 
   3  -1  22      222.54      233.60      7.96 o 
   4  -1  22      154.97      134.27      5.93 o 
   5  -1  22       44.43       46.32      4.20 o 
   6  -1  22        0.01       -0.14      1.97 o 
  -4   0  22       47.62       57.01      7.84 o 
  -3   0  22       36.04       45.10      7.09 o 
  -2   0  22       84.89      115.54      9.35 o 
  -1   0  22        1.69        1.37      1.87 o 
   0   0  22       70.49       73.71      4.32 o 
   1   0  22        1.85        1.12      1.87 o 
   2   0  22        0.32        2.67      1.95 o 
   3   0  22        7.05        7.49      2.28 o 
   4   0  22       46.14       45.97      3.88 o 
   5   0  22        4.88        2.11      2.19 o 
   6   0  22       52.48       50.81      4.26 o 
   7   0  22        1.39        2.26      2.24 o 
  -4   1  22        3.67       -0.60      3.77 o 
  -3   1  22        0.09       -1.06      3.32 o 
  -2   1  22      100.28       98.79      8.60 o 
  -1   1  22       18.39       24.13      5.28 o 
   0   1  22        1.14        1.17      1.84 o 
   1   1  22      146.60      161.55      8.82 o 
   2   1  22       17.50       14.83      2.57 o 
   3   1  22       80.89       80.84      4.45 o 
   4   1  22       22.70       23.39      2.94 o 
   5   1  22       17.69       14.56      2.71 o 
   6   1  22      328.07      341.16     10.33 o 
   7   1  22        0.03       -0.96      1.91 o 
  -3   2  22      130.67      148.58      6.52 o 
  -2   2  22       46.59       60.21      4.23 o 
  -1   2  22      353.35      366.37     16.89 o 
   0   2  22       28.32       29.86      5.73 o 
   1   2  22        0.32       -1.06      3.47 o 
   2   2  22      146.56      162.84     10.11 o 
   3   2  22       14.34       12.78      2.45 o 
   4   2  22        0.96       -0.82      1.70 o 
   5   2  22        4.67        3.41      2.03 o 
   6   2  22        2.68        2.28      2.19 o 
   7   2  22      147.63      151.67      6.49 o 
   8   2  22        3.58        1.36      3.17 o 
  -3   3  22        3.40        6.88      2.64 o 
  -2   3  22       11.69       16.01      4.07 o 
  -1   3  22       12.08       18.59      2.96 o 
   0   3  22       89.27       93.94      4.83 o 
   1   3  22      284.24      293.26     17.87 o 
   2   3  22       18.91       20.36      4.68 o 
   3   3  22        7.55        6.03      3.62 o 
   4   3  22       20.05       20.25      2.71 o 
   5   3  22       55.82       56.84      4.22 o 
   6   3  22        4.07        3.54      2.13 o 
   7   3  22        1.42        1.81      2.02 o 
   8   3  22       13.07        4.37      3.32 o 
  -2   4  22       88.63      102.47      5.58 o 
  -1   4  22       25.16       27.92      3.58 o 
   0   4  22      214.59      206.33      7.60 o 
   1   4  22       78.85       71.14      4.60 o 
   2   4  22      141.55      150.04     13.88 o 
   3   4  22       10.68       11.82      2.50 o 
   4   4  22        0.82       -0.39      1.88 o 
   5   4  22       21.62       20.53      2.64 o 
   6   4  22       16.19       17.71      2.17 o 
   7   4  22       29.63       28.55      3.25 o 
   8   4  22       43.84       46.46      5.58 o 
  -2   5  22      101.28      109.08      5.94 o 
  -1   5  22        1.62        0.93      2.79 o 
   0   5  22        3.47        4.18      2.34 o 
   1   5  22      194.67      194.19      9.65 o 
   2   5  22       26.03       39.97      4.90 o 
   3   5  22       75.28       93.01      6.49 o 
   4   5  22       13.83       10.24      3.47 o 
   5   5  22      104.36      121.98      7.92 o 
   6   5  22        4.00        4.16      2.18 o 
   7   5  22      119.44      121.87      4.45 o 
   8   5  22       98.75      110.28      5.17 o 
  -1   6  22        2.82        2.63      2.53 o 
   0   6  22        0.03        0.10      2.25 o 
   1   6  22       24.96       20.11      3.40 o 
   2   6  22        1.45        2.38      2.94 o 
   3   6  22        4.29        5.69      2.71 o 
   4   6  22       13.26       13.17      2.90 o 
   5   6  22      243.14      250.24      8.48 o 
   6   6  22       54.56       68.03      4.95 o 
   7   6  22        6.64       12.97      3.92 o 
   8   6  22        3.55        6.64      3.62 o 
   0   7  22       52.02       61.41      5.18 o 
   1   7  22       44.32       42.32      4.34 o 
   2   7  22      234.19      227.79      8.47 o 
   3   7  22       20.84       21.21      3.39 o 
   4   7  22        0.58        1.80      2.43 o 
   5   7  22        0.28        3.23      3.02 o 
   6   7  22        2.56        5.70      2.60 o 
   7   7  22        2.41        0.60      3.32 o 
   2   8  22       73.64       76.53      5.51 o 
   3   8  22        0.36        0.25      2.43 o 
   4   8  22       52.39       65.08      5.24 o 
   5   8  22        3.13        1.81      2.64 o 
   6   8  22        0.47        3.23      2.60 o 
  -1  -3  23      141.05      166.52      7.19 o 
   0  -3  23       73.19       81.47      9.28 o 
   1  -3  23        0.90        1.88      2.25 o 
   2  -3  23        0.12       -0.26      2.41 o 
  -2  -2  23      123.06      137.78      8.07 o 
  -1  -2  23      143.43      160.27      6.89 o 
   0  -2  23       36.02       41.49      8.67 o 
   1  -2  23       61.13       80.30      4.96 o 
   2  -2  23       74.96       78.43      9.95 o 
   3  -2  23      300.33      290.06      9.36 o 
   4  -2  23       43.24       39.94      4.06 o 
  -3  -1  23       70.04       77.53      8.75 o 
  -2  -1  23      102.64      122.79      6.79 o 
  -1  -1  23        4.63        6.46      2.45 o 
   0  -1  23        0.01       -0.80      1.95 o 
   1  -1  23        1.28        1.89      2.12 o 
   2  -1  23       27.36       23.71      3.26 o 
   3  -1  23       13.64       10.30      2.64 o 
   4  -1  23        3.20        4.64      2.34 o 
   5  -1  23       32.62       35.28      3.82 o 
  -2   0  23       13.85       11.92      4.68 o 
  -1   0  23       49.47       39.82      6.49 o 
   0   0  23        7.79       11.85      4.00 o 
   1   0  23        0.01        0.12      2.01 o 
   2   0  23      109.70      119.62      9.80 o 
   3   0  23        2.88        2.53      2.10 o 
   4   0  23       50.82       50.36      4.20 o 
   5   0  23        1.65        2.97      2.28 o 
   6   0  23       35.46       34.03      4.00 o 
  -3   1  23        2.38        8.45      4.52 o 
  -2   1  23        1.50        2.56      3.92 o 
  -1   1  23      131.60      157.47     11.01 o 
   0   1  23        0.12        3.47      3.77 o 
   1   1  23      138.27      185.97      8.45 o 
   2   1  23        0.72        0.30      1.92 o 
   3   1  23        0.07        1.06      1.98 o 
   4   1  23        0.05        1.48      1.98 o 
   5   1  23       60.38       64.67      8.60 o 
   6   1  23       46.05       47.28      4.11 o 
  -2   2  23       13.98       20.21      5.43 o 
  -1   2  23       84.78       96.23      9.05 o 
   0   2  23        5.12        6.94      4.07 o 
   1   2  23       99.23      115.69      9.35 o 
   2   2  23        3.15        4.37      3.62 o 
   3   2  23      214.47      216.89      9.20 o 
   4   2  23       53.78       55.15      3.96 o 
   5   2  23       25.88       25.35      3.13 o 
   6   2  23       71.46       84.39      4.72 o 
   7   2  23       27.04       22.70      3.47 o 
  -2   3  23        3.56        7.73      4.45 o 
  -1   3  23       26.77       28.10      3.51 o 
   0   3  23        2.81       -0.60      3.32 o 
   1   3  23       15.70       20.06      5.13 o 
   2   3  23        4.69        3.62      3.92 o 
   3   3  23       15.48       15.23      4.68 o 
   4   3  23       25.07       20.42      2.85 o 
   5   3  23       83.49       85.36      6.26 o 
   6   3  23        4.26        4.15      2.17 o 
   7   3  23       10.23        6.49      2.40 o 
  -2   4  23       36.81       34.16      4.01 o 
  -1   4  23       64.29       69.15      5.43 o 
   0   4  23        0.25       -0.86      2.19 o 
   1   4  23       14.17       15.91      2.99 o 
   2   4  23        0.68        0.38      3.17 o 
   3   4  23       63.81       72.07      4.74 o 
   4   4  23        4.51        7.91      2.50 o 
   5   4  23       37.19       48.11      6.49 o 
   6   4  23       15.97       15.71      2.79 o 
   7   4  23       66.16       71.52     11.92 o 
  -1   5  23       14.47       12.85      3.01 o 
   0   5  23        2.73        2.56      2.23 o 
   1   5  23       66.41       79.14      5.22 o 
   2   5  23       48.77       60.37      4.71 o 
   3   5  23      242.50      271.67      8.91 o 
   4   5  23       56.37       66.09      4.71 o 
   5   5  23        4.01        5.52      2.39 o 
   6   5  23      162.27      170.14      6.76 o 
   7   5  23       40.05       39.94      3.94 o 
   0   6  23        8.28        6.70      2.79 o 
   1   6  23       41.42       40.51      4.60 o 
   2   6  23       78.78       89.35      5.73 o 
   3   6  23        2.39        5.73      2.53 o 
   4   6  23       52.38       53.59      6.03 o 
   5   6  23        0.75       -1.58      3.17 o 
   6   6  23       11.62        9.84      2.82 o 
   7   6  23       28.15       30.92      5.13 o 
   2   7  23        3.97        4.55      2.60 o 
   3   7  23       16.53       23.58      3.62 o 
   4   7  23       20.76       15.51      3.47 o 
   5   7  23       22.29       25.24      3.67 o 
   6   7  23       27.47       20.41      3.36 o 
   0  -2  24       91.69      118.76      6.09 o 
   1  -2  24        0.00       -1.12      2.25 o 
   2  -2  24        8.97       15.52      3.03 o 
  -1  -1  24        0.99        0.14      2.14 o 
   0  -1  24        4.42        2.68      2.20 o 
   1  -1  24        4.61        6.57      2.53 o 
   2  -1  24       17.86       23.94      3.37 o 
   3  -1  24      140.57      156.97      6.74 o 
   4  -1  24       15.57       12.77      2.96 o 
  -1   0  24       46.24       41.78      6.64 o 
   0   0  24       39.56       51.67      4.34 o 
   1   0  24        4.45        6.64      2.39 o 
   2   0  24       24.80       30.67      3.55 o 
   3   0  24       71.78       78.67     10.94 o 
   4   0  24       52.58       57.38      4.59 o 
   5   0  24       84.18       81.41      4.98 o 
  -2   1  24      103.91      103.77      9.35 o 
  -1   1  24       86.14      111.46      9.80 o 
   0   1  24        0.22        1.66      3.62 o 
   1   1  24       41.43       38.46      6.49 o 
   2   1  24       71.24       80.97      4.69 o 
   3   1  24        0.02       -0.94      1.88 o 
   4   1  24        0.45        1.84      2.06 o 
   5   1  24       86.32       96.14      5.21 o 
  -1   2  24      139.71      166.21     11.61 o 
   0   2  24       57.96       66.52      8.14 o 
   1   2  24       34.03       40.12      6.64 o 
   2   2  24        3.63        9.20      4.22 o 
   3   2  24        1.78        2.32      2.06 o 
   4   2  24      100.35       96.88      5.07 o 
   5   2  24       62.88       72.41      4.53 o 
   6   2  24      358.00      372.72     10.52 o 
  -1   3  24        2.50        0.75      4.07 o 
   0   3  24        1.40        1.81      3.92 o 
   1   3  24        7.03        6.94      4.52 o 
   2   3  24        0.14       -1.66      3.32 o 
   3   3  24        0.17        0.15      3.77 o 
   4   3  24       78.25       68.93      7.84 o 
   5   3  24       20.58       24.34      4.75 o 
   6   3  24       87.54       99.94      5.13 o 
   0   4  24       85.17       83.51      6.41 o 
   1   4  24      102.97      107.80      8.22 o 
   2   4  24       16.05       10.86      4.83 o 
   3   4  24      152.62      157.47     10.86 o 
   4   4  24       27.42       25.34      5.58 o 
   5   4  24        1.93        4.22      3.77 o 
   6   4  24       24.64       25.79      5.28 o 
   0   5  24        5.88        6.71      2.64 o 
   1   5  24      143.42      151.27      6.78 o 
   2   5  24       36.99       35.62      6.94 o 
   3   5  24       11.08       13.62      2.96 o 
   4   5  24      112.46      114.23      5.76 o 
   5   5  24       52.09       64.10      4.89 o 
   6   5  24        4.71        7.69      3.92 o 
   2   6  24        0.54        1.12      2.43 o 
   3   6  24       44.62       51.53      4.75 o 
   4   6  24        9.74       13.92      3.19 o 
   5   6  24       17.42       16.80      3.26 o 
   0   0  25        0.01        4.37      3.92 o 
   1   0  25       23.90       24.18      8.75 o 
   2   0  25        3.69        4.12      2.39 o 
   3   0  25        5.41        5.40      2.79 o 
   0   1  25       54.09       60.18      7.84 o 
   1   1  25      118.25      153.24     11.01 o 
   2   1  25       21.66       35.14      6.33 o 
   3   1  25        1.48        1.71      2.14 o 
   4   1  25       63.62       74.43      6.33 o 
   0   2  25        0.04       -1.06      3.62 o 
   1   2  25        0.47       -1.89      3.77 o 
   3   2  25        1.77        3.77      3.77 o 
   4   2  25        9.06       10.90      7.62 o 
   5   2  25      116.67      139.24      6.12 o 
   0   3  25        6.70        4.07      4.22 o 
   1   3  25        9.15        9.50      4.83 o 
   2   3  25       15.78       16.44      5.13 o 
   3   3  25       50.58       56.11      7.69 o 
   4   3  25        0.14        5.58      3.92 o 
   5   3  25        6.50       10.41      4.22 o 
   1   4  25       89.76       93.67      9.95 o 
   2   4  25       96.47      129.41     10.11 o 
   3   4  25       12.18       15.38      5.13 o 
   4   4  25      152.27      188.54     11.92 o 
   3   5  25       59.98       51.89      7.69 o 
   4   5  25        4.49        3.17      4.07 o 
                                                 
